# Supplementary material for: Familial Renal Glucosuria and Potential Pharmacogenetic Impact on Sodium-Glucose Cotransporter-2 Inhibitors
Source: Kidney360. 2024 Oct 16;6(4):521–30. doi: 10.34067/KID.0000000621 (PMC12045503; doi:10.34067/KID.0000000621)
Supplement: Supplementary file 5 [file kidney360-6-521-s005.xlsx]

## Sheet: Table of content
	Tab content	Description
	Table S1	Statistical model used to measure associaions
	Table S2	Variant data and annotations for SLC5A2 available in AoU
	Table S3	Full Summary statistic of association study. NA when no case-carrier exist to calculate assocaition statistics.
	Table S4	Urine and serum glucose values, raw data. Particpant ages and BMIs have been obfuscated to protect participant identity.
	Table S5	PheWAS of P/LP and candidate SLC5A2 variants

## Sheet: Tables S1. FIRTH Logistic Model
	Table S1. Statistical models for FIRTH regression
	Renal Glucosuria vs SNP	Renal glycosusria = sex + age + EHR length + Ancestry + diabetes mellitus + renal disease + SNP(stats)
	All Glucosuria vs SNP	All glycosusria = sex + age + EHR length + Ancestry + diabetes mellitus + renal disease + SNP(stats)
	Urinalysis vs SNP	Urinalysis = sex + age + EHR length + Ancestry + diabetes mellitus + renal disease + SNP(stats)
		Variables	Variable type	Definitions
		Renal glycosuria	binary	See Table S1b
		All glycosuria	binary	See Table S1b
		Diabetes mellitus	binary	See Table S1b
		Renal disease	binary	See Table S1b
		Ancestry	catagorical	Ancestry defined by genetics (principal component analysis) and performed by AoU
		Age	continous	Age at first diagnosis for glycousuia or age for last code (any code)
		Sex	binary	Sex at birth
		EHR length	continous	Time between first and last code (any code)
		SNP	binary	Carrier status (Table1/TableS3)
		Table S1b: EHR defined phenotypes
				ICD9	ICD10	OMOP concept ID
		Primary case definitions	all glycosuria ("rule of one")	271.4,791.5	E74.8,E74.81,E74.810,E74.818,E74.819,E74.89,R81	not used
			Renal glycosuria ("rule of one")	271.4	E74.818	not used
			urinalysis ("rule of two")	not used	not used	3024629, 3009261, 3039896, 2212166, 3020650, 3030260, 3020399, 3005570, 4149883
		Covariates	Diabetes mellitus ("rule of two")	250.01, 250.11, 250.21, 250.31, 250.41, 250.51', '250.61', '250.71','250.81', '250.91', '250.03', '250.13', '250.23', '250.33', '250.43', '250.53', '250.63', '250.73', '250.83', '250.93','250.00', '250.02', '250.20', '250.22', '250.30', '250.32', '250.40', '250.42', '250.50','250.52', '250.60', '250.62', '250.70', '250.72', '250.80', '250.82', '250.90', '250.92'	E10.9', 'E10.65', 'E10.10', 'E10.69', 'E10.11', 'E10.641', 'E10.29', 'E10.21',E10.9', 'E10.65', 'E10.10', 'E10.69', 'E10.11', 'E10.641', 'E10.29', 'E10.21','E10.36', 'E10.319', 'E10.39', 'E10.311', 'E10.40', 'E10.51', 'E10.649', 'E10.621','E10.628', 'E10.630', 'E10.638', 'E10.620', 'E10.622', 'E10.618', 'E10.8','E11.9', 'E11.65', 'E11.01', 'E11.00', 'E11.641', 'E11.29', 'E11.21', 'E11.319', 'E11.…
			Renal disease ("rule of two")	403,403.01,403.1,403.11,403.9,403.91,404,404.01,404.02,404.03,404.1,404.11,404.12,404.13,404.9,404.91,404.92,404.93,582.8,582.89,582.9,585,585.1,585.2,585.3,585.4,585.5,585.6,585.9,586	I12,I12.0,I12.9,I13,I13.0,I13.1,I13.10,I13.11,I13.2,I15.1,N17,N17.0,N17.1,N17.2,N17.8,N17.9,N18,N18.1,N18.2,N18.3,N18.4,N18.5,N18.6,N18.9,N19
		Since primary phenotypes were rare, only one code of any code ("rule of one") was required to define a case. All others were controls. For common covariates, at least two or any codes ("rule of two") was required to defined a case. All others were controls.

## Sheet: Table S2. SLC5A2 Variants
	TableS2. Frequencies and annotation for all coding variants genotyped in All of Us. Based on human reference genome GRCh38/hg38.
	Minor allele frequencies (%) across whole or sub-cohort		Minor allele frequencies (%) across different ancestries (n=245388)					AoU VAT annotations
	ALL with WGS, n = 245388	All with WGS and EHR, n=182,497	EUR, n = 133581	AFR, n = 56913	AMR, n = 45035	SAS, n 3217	MID = 942	pos [alleles]	aa_change	consequence	variant_type	dbsnp_rsid	clinvar_classification
	24.4969	23.1456	8.69585	71.6146	14.2201	22.5365	11.2527	sum_variants		0	#N/A
	2.97522	2.71621	0.0411735	11.6089	1.37005	0.186509	1.27389	chr16:31489860 [T,C]		intron_variant	SNV	rs74015546
	2.97318	2.71347	0.0411735	11.6002	1.37005	0.186509	1.27389	chr16:31490401 [A,G]	p.(Thr629Ala)	missense_variant	SNV	rs61741237	benign
	1.30973	1.37043	1.98382	0.321543	0.812701	0.155424	0.636943	chr16:31490477 [A,G]	p.(Asn654Ser)	missense_variant	SNV	rs61742739	benign, uncertain significance
	1.36841	1.2444	0.0149722	5.3081	0.697235	0.0310849	0	chr16:31489836 [C,T]		intron_variant	SNV	rs74394621
	1.13532	1.06632	0.0187152	4.40145	0.561785	0.0310849	0	chr16:31483196 [T,C]	c.60T>C(p.(Ile20=))	synonymous_variant	SNV	rs114050461	benign
	1.10924	1.04057	0.0224583	4.28725	0.548462	0.0310849	0	chr16:31490598 [G,A]		3_prime_UTR_variant	SNV	rs114517938	benign
	1.0962	1.02906	0.0187152	4.25386	0.535139	0.0310849	0	chr16:31489299 [C,G]	c.1626C>G(p.(Leu542=))	synonymous_variant	SNV	rs75646778	benign
	0.984947	0.900837	0.0194638	3.88839	0.388587	0.0621697	0.106157	chr16:31490321 [C,T]	p.(Pro602Leu)	missense_variant	SNV	rs61746400
	0.980464	0.895905	0.0149722	3.87961	0.388587	0.0621697	0.106157	chr16:31489848 [T,C]		intron_variant	SNV	rs143696144
	0.848839	0.749601	0.0157208	3.38236	0.297546	0.0310849	0.106157	chr16:31484854 [T,C]	c.234T>C(p.(Ser78=))	synonymous_variant	SNV	rs144935704
	0.689096	0.709053	0.872879	0.172193	0.912624	0.341933	0.424628	chr16:31489351 [G,A]		intron_variant	SNV	rs185753774	likely benign
	0.50857	0.532611	0.798018	0.163407	0.190963	0.0932546	0	chr16:31488896 [A,G]	p.(Ile433Val)	missense_variant	SNV	rs150546732	likely benign, uncertain significance
	0.550951	0.504118	0.0157208	2.0136	0.40191	0.0621697	0.106157	chr16:31489624 [A,C]		intron_variant	SNV	rs148937147
	0.538725	0.481652	0.0104805	2.16119	0.166537	0.0310849	0.106157	chr16:31490716 [T,A]		3_prime_UTR_variant	SNV	rs1024540883
	0.538725	0.481652	0.0104805	2.16119	0.166537	0.0310849	0.106157	chr16:31490706 [C,CA]		3_prime_UTR_variant	insertion	rs1467843162
	0.538725	0.481652	0.0104805	2.16119	0.166537	0.0310849	0.106157	chr16:31490708 [TGAGGGC,T]		3_prime_UTR_variant	deletion	rs993059155
	0.36961	0.326581	0.0104805	1.45134	0.142112	0	0.318471	chr16:31490568 [C,G]		3_prime_UTR_variant	SNV	rs199886583	likely benign
	0.236355	0.260826	0.385534	0.0386555	0.0910403	0.0310849	0.106157	chr16:31490211 [G,T]	p.(Glu591Asp)	missense_variant	SNV	rs149525864	uncertain significance
	0.25184	0.231785	0.00149722	0.996257	0.106584	0.0310849	0	chr16:31490583 [G,A]		3_prime_UTR_variant	SNV	rs184367787	likely benign
	0.209867	0.197811	0.0202125	0.0210848	0.0444099	13.6152	0.106157	chr16:31489595 [C,G]		intron_variant	SNV	rs368107267
	0.182564	0.157811	0.00149722	0.643087	0.17764	0	0	chr16:31489548 [G,C]		intron_variant	SNV	rs189028330
	0.152	0.156715	0.224583	0.0491979	0.0977018	0.0310849	0	chr16:31490130 [G,A]	c.1692G>A(p.(Arg564=))	synonymous_variant	SNV	rs147697689	uncertain significance
	0.133663	0.1474	0.181912	0.0474408	0.128789	0	0	chr16:31487578 [G,A]	p.(Gly235Glu)	missense_variant	SNV	rs138795531	uncertain significance
	0.132848	0.140824	0.202873	0.0281131	0.0865993	0	0	chr16:31490528 [A,T]	p.(Tyr671Phe)	missense_variant	SNV	rs141376808	uncertain significance
	0.13244	0.140276	0.202125	0.0281131	0.0865993	0	0	chr16:31490027 [G,A]		intron_variant	SNV	rs759434471
	0.126735	0.115618	0.0112291	0.493736	0.0310869	0.0310849	0	chr16:31486184 [C,T]	c.483C>T(p.(Ser161=))	synonymous_variant	SNV	rs140928438
	0.0978019	0.110687	0.17742	0	0.00444099	0	0.106157	chr16:31486269 [G,A]	p.(Val190Met)	missense_variant	SNV	rs138803748	uncertain significance
	0.1194	0.109043	0.00224583	0.476165	0.0421894	0	0	chr16:31487410 [C,T]		intron_variant	SNV	rs201565434
	0.0920968	0.0991797	0.143733	0.0298702	0.0377484	0	0	chr16:31488767 [G,A]	c.1275G>A(p.(Val425=))	synonymous_variant	SNV	rs183103554	likely benign, uncertain significance
	0.0986169	0.0860288	0.00449166	0.390069	0.0266459	0.0310849	0	chr16:31490024 [C,T]		intron_variant	SNV	rs61661590
	0.0806866	0.0849329	0.082347	0.00878534	0.170978	0	0.636943	chr16:31489059 [C,A]		intron_variant	SNV	rs201253833
	0.0627562	0.0679463	0.101062	0.0245989	0.00888198	0.0310849	0	chr16:31490064 [G,A]		intron_variant	SNV	rs373371384
	0.0611262	0.0652066	0.0943248	0.00702827	0.0444099	0	0	chr16:31489008 [T,C]	p.(Val470Ala)	missense_variant	SNV	rs139661242	uncertain significance
	0.0611262	0.060275	0.0815984	0.00878534	0.0754968	0.0621697	0	chr16:31487764 [G,A]		intron_variant, splice_region_variant	SNV	rs200228142	likely pathogenic, pathogenic
	0.052976	0.0558913	0.0875873	0.00702827	0.0199845	0	0	chr16:31490084 [C,T]		intron_variant	SNV	rs376197037
	0.049716	0.0515077	0.0591401	0.052712	0.0266459	0.0310849	0	chr16:31489032 [C,T]	p.(Pro478Leu)	missense_variant	SNV	rs373902181	uncertain significance
	0.0460484	0.0487679	0.0643804	0.0158136	0.00444099	0.0621697	0	chr16:31489318 [G,A]	p.(Ala549Thr)	missense_variant	SNV	rs140508520	uncertain significance
	0.0456409	0.0471241	0.00149722	0.184492	0.0111025	0	0	chr16:31490467 [C,G]	p.(Arg651Gly)	missense_variant	SNV	rs148924550
	0.0509385	0.0443843	0.00524027	0.186249	0.0244254	0	0	chr16:31490338 [C,T]	p.(Arg608Cys)	missense_variant	SNV	rs146209441
	0.0464559	0.0389047	0.000748609	0.189763	0.0111025	0	0	chr16:31483275 [G,A]		intron_variant	SNV	rs149704875
	0.0411583	0.0367129	0.000748609	0.166921	0.0111025	0	0	chr16:31489471 [G,C]		intron_variant	SNV	rs948153024
	0.0407508	0.036165	0.000748609	0.165164	0.0111025	0	0	chr16:31488701 [G,T]	c.1209G>T(p.(Thr403=))	synonymous_variant	SNV	rs768873458
	0.0326006	0.036165	0.00748609	0.0158136	0.126568	0.0932546	0	chr16:31484751 [C,A]		intron_variant, splice_region_variant	SNV	rs772585258
	0.0309706	0.035617	0.0247041	0.00878534	0.0688354	0	0.7431	chr16:31490035 [G,T]		intron_variant	SNV	rs375719916
	0.0313781	0.035617	0.0247041	0.0105424	0.0688354	0	0.7431	chr16:31490740 [A,G]		3_prime_UTR_variant	SNV	rs375856952
	0.0362682	0.035617	0.0628832	0	0	0.0621697	0	chr16:31489589 [G,C]		intron_variant	SNV	rs192460227
	0.0374907	0.0345211	0.00299444	0.147594	0.00888198	0	0	chr16:31487330 [C,T]	c.585C>T(p.(Ala195=))	synonymous_variant	SNV	rs149365514
	0.0326006	0.0339732	0.0449166	0.0245989	0.0111025	0.0310849	0	chr16:31489028 [G,C]	p.(Val477Leu)	missense_variant	SNV	rs146630093
	0.0317856	0.0328773	0.0396763	0.00702827	0.0310869	0.124339	0.212314	chr16:31486167 [A,T]		intron_variant, splice_region_variant	SNV	rs369221516	uncertain significance
	0.0317856	0.0323293	0.0299444	0	0.0843788	0	0	chr16:31490036 [C,A]		intron_variant	SNV	rs528819794
	0.0326006	0.0317813	0.0217097	0	0.0022205	0.0932546	0	chr16:31489113 [T,C]		intron_variant	SNV	rs118162329
	0.0297481	0.0317813	0.0254527	0.00351414	0.0821583	0	0	chr16:31484687 [C,T]	c.141C>T(p.(Thr47=))	synonymous_variant	SNV	rs139417101
	0.0330081	0.0306854	0.000748609	0.124752	0.0199845	0	0	chr16:31489118 [C,T]		intron_variant, splice_region_variant	SNV	rs372440714
	0.027303	0.0295895	0.0471624	0.00175707	0.00666149	0	0	chr16:31490229 [T,C]	c.1791T>C(p.(Asn597=))	splice_region_variant, synonymous_variant	SNV	rs143874850	uncertain significance
	0.0321931	0.0290416	0.00149722	0.128266	0.00666149	0	0	chr16:31488618 [G,A]		intron_variant, splice_region_variant	SNV	rs368457870
	0.0313781	0.0268498	0.000748609	0.119481	0.013323	0	0.212314	chr16:31488505 [G,C]		intron_variant	SNV	rs778844446
	0.0297481	0.0252059	0.00149722	0.115966	0.0111025	0	0	chr16:31490300 [T,C]		intron_variant	SNV	rs371220506
	0.024043	0.0252059	0.0374305	0.0122995	0.0022205	0	0	chr16:31490394 [G,A]	c.1878G>A(p.(Pro626=))	synonymous_variant	SNV	rs763032828
	0.0244505	0.0252059	0.0389277	0.0105424	0.00444099	0	0	chr16:31489637 [C,T]		intron_variant	SNV	rs371730747
	0.0260805	0.023562	0	0	0.142112	0	0	chr16:31488169 [C,T]	c.1017C>T(p.(Tyr339=))	synonymous_variant	SNV	rs201865746
	0.0215979	0.0230141	0.0224583	0.0333843	0.0022205	0.0932546	0	chr16:31489055 [G,A]		intron_variant, splice_region_variant	SNV	rs376512787
	0.0199679	0.0230141	0.0321902	0.00351414	0.00666149	0.0310849	0	chr16:31487772 [G,A]		intron_variant	SNV	rs370660074
	0.0220054	0.0224661	0	0.0281131	0.00444099	0.0932546	0	chr16:31488949 [G,C]	c.1350G>C(p.(Gly450=))	synonymous_variant	SNV	rs376349857
	0.0301556	0.0224661	0.000748609	0.0456838	0.0022205	1.4299	0	chr16:31489221 [G,A]	c.1548G>A(p.(Ala516=))	synonymous_variant	SNV	rs539749063	benign, likely benign
	0.0215979	0.0224661	0.0321902	0.0052712	0.013323	0	0.106157	chr16:31490605 [C,G]		3_prime_UTR_variant	SNV	rs867270650	uncertain significance
	0.0244505	0.0197264	0.00748609	0.00175707	0.108804	0	0	chr16:31490394 [G,C]	c.1878G>C(p.(Pro626=))	synonymous_variant	SNV	rs763032828
	0.025673	0.0191784	0.00149722	0.0491979	0.0022205	0.124339	0	chr16:31489109 [T,C]		intron_variant	SNV	rs374122696	uncertain significance
	0.0183379	0.0191784	0.0291958	0.00175707	0.0111025	0	0	chr16:31489752 [G,C]		intron_variant	SNV	rs777954187
	0.0183379	0.0180825	0.00524027	0.0650115	0.0022205	0	0	chr16:31485758 [G,A]	p.(Trp111Ter)	stop_gained	SNV	rs142399311
	0.0199679	0.0169866	0.0142236	0.00175707	0.0244254	0.497358	0.212314	chr16:31486232 [C,T]	c.531C>T(p.(Ser177=))	synonymous_variant	SNV	rs376135738	uncertain significance
	0.0146703	0.0169866	0.0269499	0	0	0	0	chr16:31489128 [C,T]	c.1455C>T(p.(Ala485=))	synonymous_variant	SNV	rs201859484	uncertain significance
	0.0195604	0.0164386	0.0247041	0.0228419	0.00444099	0	0	chr16:31488633 [CTCATGCTGGCGG,C]	p.(Val385_Ala388del)	inframe_deletion	deletion	rs770588592	uncertain significance, likely pathogenic
	0.0134478	0.0158907	0.0239555	0.00175707	0	0	0	chr16:31490720 [C,T]		3_prime_UTR_variant	SNV	rs956231637
	0.0134478	0.0153427	0.00898331	0.00175707	0.0421894	0	0.106157	chr16:31489834 [C,T]		intron_variant	SNV	rs930887549
	0.0142628	0.0153427	0.0217097	0.0052712	0.00666149	0	0	chr16:31487727 [A,G]	p.(Ile285Val)	missense_variant	SNV	rs369904186
	0.0171153	0.0147948	0.00224583	0	0.0865993	0	0	chr16:31485731 [G,A]	c.306G>A(p.(Ala102=))	splice_region_variant, synonymous_variant	SNV	rs200369658
	0.0163003	0.0147948	0.00898331	0.00878534	0	0.0621697	0	chr16:31489457 [G,A]		intron_variant	SNV	rs531611356
	0.0130403	0.0147948	0.0187152	0.00702827	0.00666149	0	0	chr16:31486206 [GC,G]	p.(Ala169ValfsTer18)	frameshift_variant	deletion	rs768095044
	0.0142628	0.0147948	0.0232069	0.0052712	0	0	0	chr16:31488637 [T,C]	p.(Met382Thr)	missense_variant	SNV	rs141627694	uncertain significance
	0.0163003	0.0142468	0	0.0650115	0.00666149	0	0	chr16:31487328 [G,C]	p.(Ala195Pro)	missense_variant	SNV	rs779892087
	0.0122252	0.0142468	0.0164694	0.00351414	0.013323	0	0	chr16:31486200 [CA,C]	p.(Gln167ArgfsTer20)	frameshift_variant	deletion	rs267607067	pathogenic
	0.0118177	0.0136989	0.00374305	0.00351414	0.0488509	0	0	chr16:31489770 [G,A]		intron_variant	SNV	rs940701444
	0.0134478	0.0136989	0.017218	0.0158136	0	0.0310849	0	chr16:31490417 [C,T]	p.(Ala634Val)	missense_variant	SNV	rs146166287
	0.0150778	0.0131509	0.000748609	0.0632544	0	0	0	chr16:31490033 [G,C]		intron_variant	SNV	rs1011247665
	0.0138553	0.0131509	0.000748609	0.0456838	0.0155435	0	0	chr16:31489260 [C,T]	c.1587C>T(p.(Phe529=))	synonymous_variant	SNV	rs772310600
	0.0187454	0.0131509	0.00149722	0.0122995	0.0022205	0.0310849	0	chr16:31489622 [C,T]		intron_variant	SNV	rs184376550
	0.0122252	0.0131509	0.00374305	0.026356	0.017764	0	0.106157	chr16:31485840 [C,T]	p.(Arg139Cys)	missense_variant	SNV	rs202200611
	0.0134478	0.0131509	0.0157208	0.00175707	0.0244254	0	0	chr16:31483204 [C,T]	p.(Pro23Leu)	missense_variant	SNV	rs748207966
	0.0138553	0.0126029	0.0224583	0.00351414	0.00444099	0	0	chr16:31490508 [C,T]	c.1992C>T(p.(Ala664=))	synonymous_variant	SNV	rs375802106
	0.0110027	0.012055	0.0202125	0	0	0	0	chr16:31490037 [A,G]		intron_variant	SNV	rs1219788171
	0.0126327	0.012055	0.0202125	0.0052712	0.0022205	0	0	chr16:31488773 [G,A]		splice_donor_variant	SNV	rs554372141	pathogenic
	0.0163003	0.011507	0	0	0.00444099	0.0932546	0	chr16:31489962 [G,A]		intron_variant	SNV	rs374900599
	0.0122252	0.011507	0.00524027	0.0351414	0.00666149	0	0	chr16:31489633 [T,C]		intron_variant	SNV	rs754274372
	0.00978019	0.0109591	0	0.0245989	0.0199845	0	0	chr16:31489559 [C,T]		intron_variant	SNV	rs915749151
	0.0126327	0.0109591	0.00748609	0.00175707	0.0333074	0.0621697	0.318471	chr16:31483188 [G,C]	p.(Ala18Pro)	missense_variant	SNV	rs140617924
	0.0101877	0.0109591	0.0179666	0.00175707	0	0	0	chr16:31488646 [T,C]	p.(Val385Ala)	missense_variant	SNV	rs371605092	uncertain significance
	0.0118177	0.0104111	0	0.050955	0	0	0	chr16:31489468 [G,A]		intron_variant	SNV	rs549547073
	0.0130403	0.0104111	0	0.052712	0.0022205	0.0310849	0	chr16:31489650 [G,A]		intron_variant	SNV	rs999379095
	0.0114102	0.0104111	0.00299444	0.0368984	0.00666149	0	0	chr16:31490460 [C,G]	p.(Ser648Arg)	missense_variant	SNV	rs778330418
	0.00937268	0.0104111	0.00524027	0.0158136	0.0155435	0	0	chr16:31490589 [G,A]		3_prime_UTR_variant	SNV	rs1346784308
	0.00896517	0.0104111	0.013475	0.00175707	0.00666149	0	0	chr16:31489319 [C,T]	p.(Ala549Val)	missense_variant	SNV	rs375773920
	0.00855767	0.0104111	0.0142236	0.00175707	0.0022205	0	0	chr16:31490058 [T,TG]		intron_variant	insertion	rs781385283
	0.0105952	0.0104111	0.0142236	0.00175707	0.013323	0	0	chr16:31489338 [C,T]	c.1665C>T(p.(His555=))	splice_region_variant, synonymous_variant	SNV	rs201758830
	0.0105952	0.0104111	0.0194638	0	0	0	0	chr16:31488379 [G,A]		intron_variant, splice_region_variant	SNV	rs377704962
	0.0101877	0.00986318	0.000748609	0.0404126	0.0022205	0	0	chr16:31489638 [G,A]		intron_variant	SNV	rs1209761553
	0.0118177	0.00986318	0.00449166	0.0298702	0.013323	0	0	chr16:31487663 [C,T]	c.789C>T(p.(Tyr263=))	synonymous_variant	SNV	rs188105101
	0.0101877	0.00931522	0	0.0439267	0	0	0	chr16:31489014 [T,C]	p.(Val472Ala)	missense_variant	SNV	rs144547201
	0.0105952	0.00931522	0.00224583	0.0298702	0.013323	0	0	chr16:31490055 [G,T]		intron_variant	SNV	rs371419116
	0.0114102	0.00931522	0.00374305	0	0.0510714	0	0	chr16:31488134 [A,G]	p.(Met328Val)	missense_variant	SNV	rs779233034
	0.00978019	0.00931522	0.00898331	0.00878534	0.0155435	0	0	chr16:31485832 [G,A]	p.(Arg136His)	missense_variant	SNV	rs564929531
	0.00855767	0.00931522	0.013475	0.00175707	0.00444099	0	0	chr16:31484878 [G,A]	c.258G>A(p.(Gly86=))	synonymous_variant	SNV	rs148782928
	0.00896517	0.00931522	0.013475	0.00351414	0.00444099	0	0	chr16:31490692 [T,A]		3_prime_UTR_variant	SNV	rs1378734725
	0.00855767	0.00876727	0	0.0333843	0.00444099	0	0	chr16:31487405 [G,A]		intron_variant, splice_region_variant	SNV	rs758318545
	0.00815016	0.00876727	0.000748609	0.0298702	0.00444099	0	0	chr16:31485724 [C,T]		intron_variant, splice_region_variant	SNV	rs771213603
	0.00774265	0.00876727	0.00224583	0.0281131	0	0	0	chr16:31489007 [GTCTTCGTGCTGGCGC,G]	p.(Leu473_Val477del)	inframe_deletion	deletion	rs774846949
	0.00978019	0.00876727	0.00673749	0.0175707	0.00888198	0	0	chr16:31490725 [C,T]		3_prime_UTR_variant	SNV	rs551425869
	0.00774265	0.00876727	0.0104805	0	0	0	0	chr16:31490106 [C,A]	c.1668C>A(p.(Leu556=))	splice_region_variant, synonymous_variant	SNV	rs777705985
	0.00896517	0.00876727	0.0112291	0.0105424	0	0.0310849	0	chr16:31490275 [C,T]		intron_variant	SNV	rs374416729
	0.0101877	0.00876727	0.0127264	0.0122995	0.0022205	0	0	chr16:31489276 [T,G]	p.(Phe535Val)	missense_variant	SNV	rs199521654	uncertain significance
	0.00733514	0.00876727	0.013475	0	0	0	0	chr16:31488120 [C,A]	p.(Thr323Lys)	missense_variant	SNV	rs764563027	uncertain significance
	0.0105952	0.00876727	0.0149722	0.00702827	0.0022205	0	0	chr16:31489892 [G,A]		intron_variant	SNV	rs564291548
	0.00855767	0.00821931	0	0	0.0466304	0	0	chr16:31488468 [C,T]	c.1107C>T(p.(Leu369=))	synonymous_variant	SNV	rs770149846
	0.00937268	0.00821931	0	0	0.0510714	0	0	chr16:31490061 [G,C]		intron_variant	SNV	rs559072132
	0.00815016	0.00821931	0.000748609	0.026356	0.00666149	0	0.106157	chr16:31487547 [G,A]	p.(Gly225Arg)	missense_variant	SNV	rs145957533
	0.00774265	0.00821931	0.00973192	0.00702827	0.00444099	0	0	chr16:31484724 [C,T]	p.(Arg60Cys)	missense_variant	SNV	rs201586410
	0.00733514	0.00821931	0.0112291	0.0052712	0	0	0	chr16:31489239 [C,A]	p.(Cys522Ter)	stop_gained	SNV	rs199795513
	0.00692763	0.00821931	0.0119778	0.00175707	0	0	0	chr16:31487395 [G,A]	p.(Gly217Asp)	missense_variant	SNV	rs374337806
	0.00692763	0.00821931	0.0119778	0	0	0.0310849	0	chr16:31489715 [G,A]		intron_variant	SNV	rs989302446
	0.00815016	0.00821931	0.0142236	0	0	0.0310849	0	chr16:31489466 [C,T]		intron_variant	SNV	rs1241899123
	0.00855767	0.00821931	0.0157208	0	0	0	0	chr16:31489061 [C,A]		intron_variant	SNV	rs769589113	uncertain significance
	0.00855767	0.00767136	0	0.0351414	0.0022205	0	0	chr16:31487717 [C,T]	c.843C>T(p.(Leu281=))	synonymous_variant	SNV	rs1221617003
	0.00937268	0.00767136	0.000748609	0.0351414	0.00444099	0	0	chr16:31489051 [G,A]		intron_variant, splice_region_variant	SNV	rs966148396
	0.00692763	0.00767136	0.00224583	0.0193277	0.00444099	0	0	chr16:31485737 [C,T]	c.312C>T(p.(Phe104=))	synonymous_variant	SNV	rs763860436
	0.00978019	0.00767136	0.00449166	0.00351414	0.0333074	0	0.106157	chr16:31489994 [C,G]		intron_variant	SNV	rs865816262
	0.00692763	0.00767136	0.00598888	0.00702827	0.0111025	0	0	chr16:31484849 [G,A]	p.(Gly77Ser)	missense_variant	SNV	rs368277683
	0.00733514	0.00767136	0.0082347	0.0105424	0.0022205	0	0	chr16:31484706 [G,A]	p.(Gly54Ser)	missense_variant	SNV	rs373741171
	0.00652013	0.00767136	0.00898331	0.00175707	0.00666149	0	0	chr16:31490025 [G,A]		intron_variant	SNV	rs1335583699
	0.00937268	0.0071234	0	0.0404126	0	0	0	chr16:31490681 [C,G]		3_prime_UTR_variant	SNV	rs924779569
	0.00937268	0.0071234	0	0.00175707	0.0488509	0	0	chr16:31485803 [A,G]	c.378A>G(p.(Pro126=))	synonymous_variant	SNV	rs746062865
	0.00855767	0.0071234	0.00299444	0	0.0377484	0	0	chr16:31488160 [C,T]	c.1008C>T(p.(Arg336=))	synonymous_variant	SNV	rs768523615	uncertain significance
	0.00733514	0.0071234	0.00374305	0	0.0266459	0.0310849	0	chr16:31484658 [G,A]		intron_variant	SNV	rs761362424
	0.00652013	0.0071234	0.00748609	0.0052712	0.0022205	0	0	chr16:31489218 [G,A]	c.1545G>A(p.(Ser515=))	synonymous_variant	SNV	rs376958556
	0.00692763	0.0071234	0.00748609	0.00351414	0.0111025	0	0	chr16:31488432 [G,C]	c.1071G>C(p.(Thr357=))	synonymous_variant	SNV	rs376726637
	0.00652013	0.0071234	0.00748609	0	0.00444099	0.0621697	0.212314	chr16:31489006 [C,T]	c.1407C>T(p.(Ala469=))	synonymous_variant	SNV	rs146854626
	0.00855767	0.0071234	0.00898331	0	0	0	0	chr16:31490409 [G,GGAGGCA]	p.(Glu632_Ala633dup)	inframe_insertion	insertion	rs774574743
	0.00652013	0.0071234	0.00973192	0	0.00666149	0	0	chr16:31489475 [T,C]		intron_variant	SNV	rs529788791
	0.00733514	0.0071234	0.00973192	0.00351414	0.00444099	0	0.106157	chr16:31490393 [C,T]	p.(Pro626Leu)	missense_variant	SNV	rs535031004	uncertain significance
	0.00652013	0.0071234	0.0104805	0.00351414	0	0	0	chr16:31489264 [AT,A]	p.(Ile531MetfsTer66)	frameshift_variant	deletion	rs757061289
	0.00652013	0.0071234	0.0119778	0	0	0	0	chr16:31490080 [C,A]		intron_variant	SNV	rs766818678
	0.00652013	0.0071234	0.0119778	0	0	0	0	chr16:31489784 [C,T]		intron_variant	SNV	rs984385319
	0.00692763	0.0071234	0.0127264	0	0	0	0	chr16:31488475 [A,G]	p.(Lys372Glu)	missense_variant	SNV	rs756482975
	0.0101877	0.00657545	0	0.0404126	0.00444099	0	0	chr16:31489197 [G,A]	c.1524G>A(p.(Ser508=))	synonymous_variant	SNV	rs774567635
	0.00611262	0.00657545	0.000748609	0.0245989	0	0	0	chr16:31483140 [G,A]	p.(Glu2Lys)	missense_variant	SNV	rs768922655
	0.00815016	0.00657545	0.000748609	0.0316272	0	0	0	chr16:31490431 [C,T]	p.(Arg639Trp)	missense_variant	SNV	rs139986790
	0.00611262	0.00657545	0.000748609	0	0	0.0310849	0	chr16:31489213 [C,T]	p.(Pro514Ser)	missense_variant	SNV	rs565909305
	0.00652013	0.00657545	0.00224583	0.0210848	0.0022205	0	0	chr16:31490322 [G,A]	c.1806G>A(p.(Pro602=))	synonymous_variant	SNV	rs368649902
	0.00692763	0.00657545	0.00224583	0.00175707	0.0266459	0	0	chr16:31485725 [G,A]		intron_variant, splice_region_variant	SNV	rs75602680
	0.00611262	0.00657545	0.00973192	0.00351414	0	0	0	chr16:31488087 [C,T]	p.(Ala312Val)	missense_variant	SNV	rs757832553
	0.00611262	0.0060275	0	0.0245989	0.0022205	0	0	chr16:31483252 [T,C]	p.(Val39Ala)	missense_variant	SNV	rs535067122
	0.00570511	0.0060275	0	0	0.0310869	0	0	chr16:31490234 [G,C]		intron_variant, splice_region_variant	SNV	rs764251134
	0.00774265	0.0060275	0	0	0.0421894	0	0	chr16:31483133 [G,A]		5_prime_UTR_variant	SNV	rs1192757086
	0.0048901	0.0060275	0.00149722	0	0.022205	0	0	chr16:31485814 [G,A]	p.(Arg130His)	missense_variant	SNV	rs886051960	uncertain significance
	0.00652013	0.0060275	0.00224583	0.00878534	0.017764	0	0	chr16:31490146 [C,T]	p.(Arg570Trp)	missense_variant	SNV	rs763557593
	0.00611262	0.0060275	0.00224583	0.00351414	0.022205	0	0	chr16:31486239 [G,A]	p.(Ala180Thr)	missense_variant	SNV	rs748172348
	0.00652013	0.0060275	0.00224583	0	0.0288664	0	0	chr16:31490129 [G,A]	p.(Arg564Gln)	missense_variant	SNV	rs775131993
	0.0048901	0.0060275	0.00374305	0.00175707	0.00888198	0	0	chr16:31490418 [G,A]	c.1902G>A(p.(Ala634=))	synonymous_variant	SNV	rs372404252	uncertain significance
	0.00448259	0.0060275	0.0082347	0	0	0	0	chr16:31490317 [G,A]	p.(Ala601Thr)	missense_variant	SNV	rs750471836
	0.00570511	0.0060275	0.0082347	0.00175707	0.0022205	0.0310849	0	chr16:31489590 [G,A]		intron_variant	SNV	rs1288331412
	0.0048901	0.0060275	0.00898331	0	0	0	0	chr16:31489746 [G,A]		intron_variant	SNV	rs865882582
	0.00448259	0.00547954	0	0.0193277	0	0	0	chr16:31487536 [A,T]	p.(His221Leu)	missense_variant	SNV	rs1171191515
	0.00652013	0.00547954	0	0.00175707	0.0310869	0	0.106157	chr16:31488114 [A,G]	p.(Lys321Arg)	missense_variant	SNV	rs201511529
	0.00692763	0.00547954	0.00149722	0	0	0	0	chr16:31489790 [G,A]		intron_variant	SNV	rs188637640
	0.00611262	0.00547954	0.00149722	0.0105424	0.0155435	0	0	chr16:31485819 [C,T]	p.(Arg132Cys)	missense_variant	SNV	rs768579234
	0.00652013	0.00547954	0.00149722	0.00351414	0	0.373018	0	chr16:31490442 [C,T]	c.1926C>T(p.(Asp642=))	synonymous_variant	SNV	rs557690622	likely benign
	0.0052976	0.00547954	0.00224583	0	0.017764	0.0310849	0	chr16:31486238 [C,T]	c.537C>T(p.(Ile179=))	synonymous_variant	SNV	rs781258232
	0.0048901	0.00547954	0.00299444	0.0140565	0	0	0	chr16:31488621 [G,A]		splice_acceptor_variant	SNV	rs1045772994
	0.0048901	0.00547954	0.00299444	0.00175707	0.0155435	0	0	chr16:31488463 [C,T]	p.(Arg368Trp)	missense_variant	SNV	rs148410166	likely pathogenic, pathogenic
	0.00774265	0.00547954	0.00374305	0.0228419	0.0022205	0	0	chr16:31490545 [C,T]		3_prime_UTR_variant	SNV	rs373179527
	0.0048901	0.00547954	0.00374305	0.0052712	0.00444099	0.0310849	0.106157	chr16:31490085 [G,A]		intron_variant	SNV	rs552837231
	0.00448259	0.00547954	0.00449166	0.0052712	0.00444099	0	0	chr16:31485738 [G,A]	p.(Val105Met)	missense_variant	SNV	rs753600896
	0.00448259	0.00547954	0.00524027	0.0052712	0.0022205	0	0	chr16:31489717 [C,T]		intron_variant	SNV	rs1035324898
	0.00448259	0.00547954	0.00524027	0.0052712	0.0022205	0	0	chr16:31489739 [G,A]		intron_variant	SNV	rs959911498
	0.00407508	0.00547954	0.00598888	0.00175707	0	0	0	chr16:31489891 [C,T]		intron_variant	SNV	rs746975838
	0.00407508	0.00547954	0.00598888	0	0.00444099	0	0	chr16:31486204 [A,G]	p.(Gln168Arg)	missense_variant	SNV	rs1294044448
	0.0052976	0.00547954	0.00598888	0.00702827	0	0.0310849	0	chr16:31489749 [C,T]		intron_variant	SNV	rs17722715
	0.0052976	0.00547954	0.00748609	0.00175707	0.00444099	0	0	chr16:31485876 [A,C]	p.(Ile151Leu)	missense_variant	SNV	rs146552221	uncertain significance
	0.0052976	0.00547954	0.0082347	0	0	0	0	chr16:31487610 [C,T]	p.(Pro246Ser)	missense_variant	SNV	rs773359240
	0.00570511	0.00547954	0.00973192	0	0.0022205	0	0	chr16:31490593 [C,A]		3_prime_UTR_variant	SNV	rs755934984
	0.00448259	0.00493159	0	0.0193277	0	0	0	chr16:31489715 [G,C]		intron_variant	SNV	rs989302446
	0.00611262	0.00493159	0	0.0228419	0.00444099	0	0	chr16:31485784 [C,T]	p.(Ala120Val)	missense_variant	SNV	rs990530167
	0.00692763	0.00493159	0	0.0245989	0.00666149	0	0	chr16:31490133 [T,C]	c.1695T>C(p.(His565=))	synonymous_variant	SNV	rs147022245
	0.00407508	0.00493159	0	0	0.022205	0	0	chr16:31490157 [G,T]	c.1719G>T(p.(Leu573=))	synonymous_variant	SNV	rs767926604	uncertain significance
	0.00448259	0.00493159	0	0	0.0244254	0	0	chr16:31489643 [C,T]		intron_variant	SNV	rs2082542148
	0.00652013	0.00493159	0.000748609	0.0210848	0.00444099	0	0	chr16:31490111 [G,A]	p.(Arg558His)	missense_variant	SNV	rs369673274
	0.00366757	0.00493159	0.000748609	0.00175707	0.0155435	0	0	chr16:31490674 [G,C]		3_prime_UTR_variant	SNV	rs2082558865
	0.00570511	0.00493159	0.00299444	0.0175707	0	0	0	chr16:31488938 [G,T]	p.(Ala447Ser)	missense_variant	SNV	rs376838977
	0.00407508	0.00493159	0.00524027	0.0052712	0	0	0	chr16:31488135 [T,G]	p.(Met328Arg)	missense_variant	SNV	rs1223864150
	0.00448259	0.00493159	0.00524027	0.00351414	0.00444099	0	0	chr16:31489341 [G,A]		intron_variant, splice_region_variant	SNV	rs767069061
	0.00407508	0.00493159	0.00524027	0	0.00666149	0	0	chr16:31489148 [G,T]	p.(Gly492Val)	missense_variant	SNV	rs756070574
	0.00407508	0.00493159	0.00748609	0	0	0	0	chr16:31487687 [C,T]	c.813C>T(p.(Thr271=))	synonymous_variant	SNV	rs768958075
	0.00448259	0.00493159	0.0082347	0	0	0	0	chr16:31487632 [G,A]	p.(Ser253Asn)	missense_variant	SNV	rs368706190
	0.0052976	0.00493159	0.00973192	0	0	0	0	chr16:31489879 [G,A]		intron_variant	SNV	rs1257914752
	0.0048901	0.00438363	0	0.0210848	0	0	0	chr16:31486226 [T,C]	c.525T>C(p.(Tyr175=))	synonymous_variant	SNV	rs373440389
	0.0048901	0.00438363	0	0.0210848	0	0	0	chr16:31488782 [G,A]		intron_variant	SNV	rs780302407
	0.00366757	0.00438363	0	0.0140565	0.0022205	0	0	chr16:31489000 [G,T]	c.1401G>T(p.(Val467=))	synonymous_variant	SNV	rs779989918
	0.00407508	0.00438363	0	0.0158136	0.0022205	0	0	chr16:31485831 [C,T]	p.(Arg136Cys)	missense_variant	SNV	rs145874043
	0.00448259	0.00438363	0	0	0.0244254	0	0	chr16:31489790 [G,T]		intron_variant	SNV	rs188637640
	0.0052976	0.00438363	0	0.00175707	0.0266459	0	0	chr16:31490332 [C,T]	p.(Leu606Phe)	missense_variant	SNV	rs200862764
	0.00611262	0.00438363	0	0	0.0333074	0	0	chr16:31484759 [G,A]		intron_variant	SNV	rs754104422
	0.00366757	0.00438363	0.000748609	0.0140565	0	0	0	chr16:31490630 [G,C]		3_prime_UTR_variant	SNV	rs966660737
	0.00407508	0.00438363	0.000748609	0.0158136	0	0	0	chr16:31490507 [C,T]	p.(Ala664Val)	missense_variant	SNV	rs1223892255
	0.00448259	0.00438363	0.000748609	0	0.022205	0	0	chr16:31489920 [G,A]		intron_variant	SNV	rs902896872
	0.00407508	0.00438363	0.000748609	0	0	0.0310849	0	chr16:31489891 [C,A]		intron_variant	SNV	rs746975838
	0.0048901	0.00438363	0.00224583	0	0.0199845	0	0	chr16:31486225 [A,C]	p.(Tyr175Ser)	missense_variant	SNV	rs766632347
	0.0052976	0.00438363	0.00224583	0	0	0.279764	0	chr16:31489516 [C,T]		intron_variant	SNV	rs547044436
	0.00407508	0.00438363	0.00299444	0.0105424	0	0	0	chr16:31486185 [G,A]	p.(Gly162Arg)	missense_variant	SNV	rs767198666
	0.00407508	0.00438363	0.00374305	0.00351414	0.00666149	0	0	chr16:31490110 [C,T]	p.(Arg558Cys)	missense_variant	SNV	rs749300905
	0.0048901	0.00438363	0.00374305	0.0052712	0.00666149	0.0310849	0	chr16:31489042 [T,C]	c.1443T>C(p.(Asn481=))	synonymous_variant	SNV	rs754133796
	0.00326006	0.00438363	0.00449166	0.00351414	0	0	0	chr16:31488159 [G,A]	p.(Arg336His)	missense_variant	SNV	rs779993355	uncertain significance
	0.00366757	0.00438363	0.00598888	0.00175707	0	0	0	chr16:31490266 [C,T]		intron_variant	SNV	rs370100883
	0.00407508	0.00438363	0.00598888	0.00175707	0.0022205	0	0	chr16:31487674 [G,A]	p.(Arg267Gln)	missense_variant	SNV	rs777274439
	0.0052976	0.00438363	0.00598888	0.00702827	0.0022205	0	0	chr16:31484752 [G,A]		intron_variant, splice_region_variant	SNV	rs775853950
	0.00407508	0.00438363	0.00598888	0	0.00444099	0	0	chr16:31488173 [G,A]	p.(Asp341Asn)	missense_variant, splice_region_variant	SNV	rs769446511
	0.00366757	0.00438363	0.00673749	0	0	0	0	chr16:31489472 [C,G]		intron_variant	SNV	rs777021741
	0.00407508	0.00438363	0.00748609	0	0	0	0	chr16:31489338 [CG,C]		splice_donor_variant	deletion	rs766515814
	0.0052976	0.00438363	0.00748609	0.0052712	0	0	0	chr16:31489607 [T,A]		intron_variant	SNV	rs940685122
	0.00448259	0.00438363	0.00748609	0	0.0022205	0	0	chr16:31484870 [C,G]	p.(Leu84Val)	missense_variant	SNV	rs1225107132
	0.00611262	0.00438363	0.00748609	0	0.00444099	0.0621697	0	chr16:31489750 [G,A]		intron_variant	SNV	rs555490769
	0.00285256	0.00383568	0	0.0122995	0	0	0	chr16:31489774 [A,G]		intron_variant	SNV	rs1657740662
	0.00285256	0.00383568	0	0.0122995	0	0	0	chr16:31490479 [C,G]	p.(Leu655Val)	missense_variant	SNV	rs371778694
	0.00326006	0.00383568	0	0.0140565	0	0	0	chr16:31484936 [T,G]		intron_variant	SNV	rs903431943
	0.00366757	0.00383568	0	0.0158136	0	0	0	chr16:31488185 [G,GC]		intron_variant	insertion	rs1411874825
	0.00407508	0.00383568	0	0.0175707	0	0	0	chr16:31489940 [G,A]		intron_variant	SNV	rs1170926573
	0.00407508	0.00383568	0	0.0175707	0	0	0	chr16:31487372 [G,C]	c.627G>C(p.(Leu209=))	synonymous_variant	SNV	rs752971008
	0.00448259	0.00383568	0	0.0193277	0	0	0	chr16:31488730 [TGCGGCCACGCGCCG,T]	p.(Gly418AlafsTer39)	frameshift_variant	deletion	rs955686506
	0.00285256	0.00383568	0	0.0052712	0.00888198	0	0	chr16:31483131 [G,A]		5_prime_UTR_variant	SNV	rs201535163
	0.00326006	0.00383568	0	0.00175707	0.013323	0	0	chr16:31490081 [G,A]		intron_variant	SNV	rs532838657
	0.00366757	0.00383568	0	0	0.0199845	0	0	chr16:31488667 [C,T]	p.(Ser392Phe)	missense_variant	SNV	rs1279698539
	0.00366757	0.00383568	0.000748609	0	0.017764	0	0	chr16:31489733 [G,T]		intron_variant	SNV	rs916401541
	0.00326006	0.00383568	0.00149722	0.0105424	0	0	0	chr16:31490758 [C,T]		3_prime_UTR_variant	SNV	rs1301807576
	0.00326006	0.00383568	0.00224583	0.00878534	0	0	0	chr16:31485835 [G,A]	p.(Arg137His)	missense_variant	SNV	rs377126753
	0.00326006	0.00383568	0.00224583	0.0052712	0	0.0621697	0	chr16:31485718 [G,GC]		intron_variant	insertion	rs765982681
	0.00285256	0.00383568	0.00299444	0.0052712	0	0	0	chr16:31485771 [G,A]	p.(Val116Met)	missense_variant	SNV	rs146835104
	0.00407508	0.00383568	0.00374305	0.00175707	0	0	0	chr16:31490361 [T,C]	c.1845T>C(p.(Cys615=))	synonymous_variant	SNV	rs755803144	uncertain significance
	0.00366757	0.00383568	0.00374305	0.00351414	0.0022205	0.0310849	0	chr16:31490456 [C,T]	p.(Pro647Leu)	missense_variant	SNV	rs756916093
	0.00285256	0.00383568	0.00449166	0.00175707	0	0	0	chr16:31489542 [G,A]		intron_variant	SNV	rs1405267898
	0.00366757	0.00383568	0.00449166	0.0052712	0	0	0	chr16:31490049 [G,A]		intron_variant	SNV	rs1188314864
	0.00366757	0.00383568	0.00449166	0.00351414	0.0022205	0	0	chr16:31484846 [A,G]	p.(Ile76Val)	missense_variant	SNV	rs750542045
	0.00611262	0.00383568	0.00449166	0.00702827	0.0111025	0	0	chr16:31490657 [C,T]		3_prime_UTR_variant	SNV	rs976338121
	0.00652013	0.00383568	0.00449166	0.0140565	0.0022205	0.0310849	0	chr16:31485785 [G,A]	c.360G>A(p.(Ala120=))	synonymous_variant	SNV	rs778008574
	0.00285256	0.00383568	0.00524027	0	0	0	0	chr16:31489585 [CT,C]		intron_variant	deletion	rs1306636768
	0.00285256	0.00383568	0.00524027	0	0	0	0	chr16:31488987 [T,C]	p.(Leu463Pro)	missense_variant	SNV	rs750441217	uncertain significance
	0.00326006	0.00383568	0.00598888	0	0	0	0	chr16:31489625 [T,C]		intron_variant	SNV	rs1239559046
	0.00326006	0.00383568	0.00598888	0	0	0	0	chr16:31488868 [C,T]		intron_variant	SNV	rs1383291549
	0.00326006	0.00383568	0.00598888	0	0	0	0	chr16:31489745 [T,C]		intron_variant	SNV	rs1567392201
	0.00366757	0.00383568	0.00598888	0	0.0022205	0	0	chr16:31488373 [T,C]		intron_variant	SNV	rs771683566
	0.00448259	0.00383568	0.00598888	0.00351414	0.0022205	0	0	chr16:31488629 [C,T]	c.1137C>T(p.(Arg379=))	synonymous_variant	SNV	rs761863294	uncertain significance
	0.00448259	0.00383568	0.00673749	0.00351414	0	0	0	chr16:31484849 [G,T]	p.(Gly77Cys)	missense_variant	SNV	rs368277683
	0.00407508	0.00383568	0.00748609	0	0	0	0	chr16:31490491 [C,T]	p.(Leu659Phe)	missense_variant	SNV	rs201577425
	0.00407508	0.00383568	0.00748609	0	0	0	0	chr16:31490275 [C,G]		intron_variant	SNV	rs374416729
	0.00448259	0.00383568	0.00748609	0	0	0	0	chr16:31489027 [C,G]	p.(Phe476Leu)	missense_variant	SNV	rs1028301327
	0.00244505	0.00328773	0	0.0105424	0	0	0	chr16:31485873 [T,C]	p.(Tyr150His)	missense_variant	SNV	rs889449556
	0.00244505	0.00328773	0	0.0105424	0	0	0	chr16:31490567 [C,A]		3_prime_UTR_variant	SNV	rs933896617
	0.00285256	0.00328773	0	0.0122995	0	0	0	chr16:31485884 [C,T]	c.459C>T(p.(Thr153=))	synonymous_variant	SNV	rs1252970329
	0.00326006	0.00328773	0	0.0140565	0	0	0	chr16:31488654 [G,A]	p.(Ala388Thr)	missense_variant	SNV	rs1360706971
	0.00326006	0.00328773	0	0.0140565	0	0	0	chr16:31485864 [C,T]	p.(Leu147Phe)	missense_variant	SNV	rs2082491252
	0.00326006	0.00328773	0	0.0140565	0	0	0	chr16:31486196 [C,T]	c.495C>T(p.(Phe165=))	synonymous_variant	SNV	rs775073955
	0.00366757	0.00328773	0	0.0158136	0	0	0	chr16:31483193 [G,C]	c.57G>C(p.(Leu19=))	synonymous_variant	SNV	rs142842975
	0.0052976	0.00328773	0	0.0228419	0	0	0	chr16:31490056 [C,G]		intron_variant	SNV	rs767191886
	0.00366757	0.00328773	0	0.0105424	0.00666149	0	0	chr16:31488926 [G,A]	p.(Val443Met)	missense_variant	SNV	rs1283690073
	0.00285256	0.00328773	0	0	0.0155435	0	0	chr16:31489125 [C,G]	c.1452C>G(p.(Gly484=))	splice_region_variant, synonymous_variant	SNV	rs1481942949
	0.00326006	0.00328773	0	0.00175707	0.0155435	0	0	chr16:31489652 [T,C]		intron_variant	SNV	rs2082542220
	0.00407508	0.00328773	0	0	0.022205	0	0	chr16:31490142 [G,A]	c.1704G>A(p.(Glu568=))	synonymous_variant	SNV	rs768270732
	0.00244505	0.00328773	0.000748609	0.00702827	0.0022205	0	0	chr16:31488762 [C,G]	p.(Leu424Val)	missense_variant	SNV	rs755675109
	0.00326006	0.00328773	0.00149722	0.00878534	0	0	0	chr16:31488972 [C,A]	p.(Ala458Glu)	missense_variant	SNV	rs757410874
	0.00285256	0.00328773	0.00149722	0.00702827	0.0022205	0	0	chr16:31489265 [T,C]	p.(Ile531Thr)	missense_variant	SNV	rs1267096834
	0.00407508	0.00328773	0.00149722	0.00702827	0.00888198	0	0	chr16:31489480 [G,A]		intron_variant	SNV	rs940914030
	0.00407508	0.00328773	0.00149722	0.0052712	0.0111025	0	0	chr16:31490462 [G,A]	p.(Trp649Ter)	stop_gained	SNV	rs893453236
	0.00285256	0.00328773	0.00149722	0.00351414	0.0022205	0	0.212314	chr16:31485824 [C,T]	c.399C>T(p.(Phe133=))	synonymous_variant	SNV	rs375426547
	0.00244505	0.00328773	0.00299444	0.00351414	0	0	0	chr16:31489029 [TGCCGCGCGTTAATGA,T]	p.(Pro478_Glu482del)	inframe_deletion	deletion	rs1294715739
	0.00326006	0.00328773	0.00299444	0.00702827	0	0	0	chr16:31490339 [G,A]	p.(Arg608His)	missense_variant	SNV	rs1249440849
	0.00326006	0.00328773	0.00299444	0.0052712	0.0022205	0	0	chr16:31490167 [G,A]	p.(Glu577Lys)	missense_variant	SNV	rs777954849
	0.00407508	0.00328773	0.00299444	0	0.00888198	0.0310849	0	chr16:31485841 [G,A]	p.(Arg139His)	missense_variant	SNV	rs1378076282	uncertain significance
	0.00244505	0.00328773	0.00299444	0	0	0	0.106157	chr16:31485827 [C,T]	c.402C>T(p.(Gly134=))	synonymous_variant	SNV	rs750125158
	0.00285256	0.00328773	0.00374305	0.00351414	0	0	0	chr16:31484677 [T,A]	p.(Met44Lys)	missense_variant	SNV	rs779818577
	0.00326006	0.00328773	0.00374305	0.0052712	0	0	0	chr16:31488944 [G,A]	p.(Gly449Ser)	missense_variant	SNV	rs773289713
	0.00244505	0.00328773	0.00374305	0	0.0022205	0	0	chr16:31484890 [A,T]	c.270A>T(p.(Ala90=))	synonymous_variant	SNV	rs778378562
	0.00285256	0.00328773	0.00374305	0	0.0022205	0	0	chr16:31489930 [G,A]		intron_variant	SNV	rs2082546049
	0.00366757	0.00328773	0.00374305	0	0.0022205	0	0	chr16:31489267 [G,A]	p.(Val532Met)	missense_variant	SNV	rs760834878	uncertain significance
	0.00244505	0.00328773	0.00449166	0	0	0	0	chr16:31489227 [AGCTTTCCTCTGCGGCGTGCACT,A]	p.(Ala519ThrfsTer71)	frameshift_variant	deletion	rs764084563
	0.00326006	0.00328773	0.00449166	0.00351414	0	0	0	chr16:31490670 [C,T]		3_prime_UTR_variant	SNV	rs1252853699
	0.00285256	0.00328773	0.00449166	0	0.0022205	0	0	chr16:31488733 [G,A]	p.(Arg414Gln)	missense_variant	SNV	rs766094285
	0.00285256	0.00328773	0.00524027	0	0	0	0	chr16:31489004 [GC,G]	p.(Val470SerfsTer25)	frameshift_variant	deletion	rs767121482
	0.00326006	0.00328773	0.00598888	0	0	0	0	chr16:31488397 [G,A]	p.(Val346Met)	missense_variant	SNV	rs755101109
	0.00366757	0.00328773	0.00598888	0.00175707	0	0	0	chr16:31484863 [T,C]	c.243T>C(p.(Phe81=))	synonymous_variant	SNV	rs773907544
	0.00203754	0.00273977	0	0.00878534	0	0	0	chr16:31489253 [T,C]	p.(Leu527Pro)	missense_variant	SNV	rs1455696107
	0.00203754	0.00273977	0	0.00878534	0	0	0	chr16:31489535 [T,C]		intron_variant	SNV	rs2082540656
	0.00244505	0.00273977	0	0.0105424	0	0	0	chr16:31488466 [C,T]	p.(Leu369Phe)	missense_variant	SNV	rs1457982230
	0.00244505	0.00273977	0	0.0105424	0	0	0	chr16:31485870 [C,T]	c.445C>T(p.(Leu149=))	synonymous_variant	SNV	rs768508951
	0.00285256	0.00273977	0	0.0122995	0	0	0	chr16:31490468 [G,A]	p.(Arg651His)	missense_variant	SNV	rs368071047
	0.00285256	0.00273977	0	0.0122995	0	0	0	chr16:31489504 [A,G]		intron_variant	SNV	rs529002883
	0.00366757	0.00273977	0	0.0158136	0	0	0	chr16:31490598 [G,C]		3_prime_UTR_variant	SNV	rs114517938
	0.00366757	0.00273977	0	0.0158136	0	0	0	chr16:31490232 [T,C]		splice_donor_variant	SNV	rs148186423
	0.00326006	0.00273977	0	0.0122995	0.0022205	0	0	chr16:31487667 [C,G]	p.(Leu265Val)	missense_variant	SNV	rs755722622
	0.00326006	0.00273977	0	0.0105424	0.00444099	0	0	chr16:31483166 [A,AC]	p.(Glu12ArgfsTer10)	frameshift_variant	insertion	rs769066330
	0.00326006	0.00273977	0	0.00878534	0.00666149	0	0	chr16:31490113 [C,T]	c.1675C>T(p.(Leu559=))	synonymous_variant	SNV	rs147052910
	0.00203754	0.00273977	0	0	0.0111025	0	0	chr16:31487364 [G,T]	p.(Val207Phe)	missense_variant	SNV	rs1001127045
	0.00244505	0.00273977	0	0	0.013323	0	0	chr16:31489993 [A,G]		intron_variant	SNV	rs2082546958
	0.00244505	0.00273977	0	0	0.013323	0	0	chr16:31489943 [A,G]		intron_variant	SNV	rs999016308
	0.00285256	0.00273977	0	0	0.0155435	0	0	chr16:31488038 [G,C]	p.(Val296Leu)	missense_variant, splice_region_variant	SNV	rs778273828	uncertain significance
	0.0052976	0.00273977	0.000748609	0	0.0266459	0	0	chr16:31490556 [A,G]		3_prime_UTR_variant	SNV	rs753259266
	0.00244505	0.00273977	0.00149722	0.00702827	0	0	0	chr16:31489530 [C,G]		intron_variant	SNV	rs1184052410
	0.00203754	0.00273977	0.00149722	0.00351414	0.0022205	0	0	chr16:31489017 [T,TGGCGCTCTTCGTGCC]	p.(Ala474_Pro478dup)	inframe_insertion	insertion	rs760742567
	0.00366757	0.00273977	0.00149722	0.0105424	0.0022205	0	0	chr16:31490128 [C,T]	p.(Arg564Trp)	missense_variant	SNV	rs138861487
	0.00326006	0.00273977	0.00149722	0.00702827	0.00444099	0	0	chr16:31484884 [C,T]	c.264C>T(p.(Gly88=))	synonymous_variant	SNV	rs748938714
	0.00244505	0.00273977	0.00149722	0	0.00666149	0	0	chr16:31486240 [C,T]	p.(Ala180Val)	missense_variant	SNV	rs150227217
	0.00203754	0.00273977	0.00224583	0.00351414	0	0	0	chr16:31489801 [CTG,C]		intron_variant	deletion	rs1297486408
	0.00203754	0.00273977	0.00224583	0.00351414	0	0	0	chr16:31490137 [A,G]	p.(Lys567Glu)	missense_variant	SNV	rs762542751
	0.00285256	0.00273977	0.00224583	0.0052712	0.0022205	0	0	chr16:31484837 [G,A]	p.(Ala73Thr)	missense_variant	SNV	rs762102677
	0.00244505	0.00273977	0.00224583	0.00175707	0.00444099	0	0	chr16:31488050 [C,T]	p.(Arg300Cys)	missense_variant	SNV	rs1014171748
	0.00285256	0.00273977	0.00224583	0.00175707	0.00666149	0	0	chr16:31483162 [C,T]	p.(Ser9Leu)	missense_variant	SNV	rs564249983	uncertain significance
	0.00285256	0.00273977	0.00299444	0.0052712	0	0	0	chr16:31486268 [G,A]	c.567G>A(p.(Thr189=))	synonymous_variant	SNV	rs1225507782
	0.00366757	0.00273977	0.00299444	0	0.00666149	0	0	chr16:31490596 [C,T]		3_prime_UTR_variant	SNV	rs1027771675
	0.00203754	0.00273977	0.00374305	0	0	0	0	chr16:31488638 [G,A]	p.(Met382Ile)	missense_variant	SNV	rs750354626
	0.00203754	0.00273977	0.00374305	0	0	0	0	chr16:31488942 [A,G]	p.(Gln448Arg)	missense_variant	SNV	rs959853124
	0.00244505	0.00273977	0.00374305	0.00175707	0	0	0	chr16:31485865 [T,A]	p.(Leu147His)	missense_variant	SNV	rs747060567
	0.00244505	0.00273977	0.00374305	0.00175707	0	0	0	chr16:31490411 [A,C]	p.(Glu632Ala)	missense_variant	SNV	rs753477563	uncertain significance
	0.00285256	0.00273977	0.00374305	0.00351414	0	0	0	chr16:31484743 [C,T]	p.(Pro66Leu)	missense_variant, splice_region_variant	SNV	rs746746841
	0.00244505	0.00273977	0.00449166	0	0	0	0	chr16:31489603 [AG,A]		intron_variant	deletion	rs1161190765
	0.00244505	0.00273977	0.00449166	0	0	0	0	chr16:31487725 [C,T]	p.(Thr284Ile)	missense_variant	SNV	rs1197819554
	0.00244505	0.00273977	0.00449166	0	0	0	0	chr16:31487612 [A,C]	c.738A>C(p.(Pro246=))	synonymous_variant	SNV	rs1402168263
	0.00244505	0.00273977	0.00449166	0	0	0	0	chr16:31489037 [G,A]	p.(Val480Ile)	missense_variant	SNV	rs761264242
	0.00244505	0.00273977	0.00449166	0	0	0	0	chr16:31484670 [C,T]		intron_variant, splice_region_variant	SNV	rs774962871
	0.00285256	0.00273977	0.00449166	0	0.0022205	0	0	chr16:31490528 [A,G]	p.(Tyr671Cys)	missense_variant	SNV	rs141376808
	0.00285256	0.00273977	0.00524027	0	0	0	0	chr16:31490621 [G,C]		3_prime_UTR_variant	SNV	rs1017605901
	0.00285256	0.00273977	0.00524027	0	0	0	0	chr16:31483203 [C,A]	p.(Pro23Thr)	missense_variant	SNV	rs1382300816
	0.00285256	0.00273977	0.00524027	0	0	0	0	chr16:31485818 [G,A]	c.393G>A(p.(Lys131=))	synonymous_variant	SNV	rs140718990
	0.00285256	0.00273977	0.00524027	0	0	0	0	chr16:31489730 [C,T]		intron_variant	SNV	rs760026789
	0.00326006	0.00273977	0.00524027	0.00175707	0	0	0	chr16:31484725 [G,A]	p.(Arg60His)	missense_variant	SNV	rs758266027
	0.00326006	0.00273977	0.00524027	0	0.0022205	0	0	chr16:31490039 [G,C]		intron_variant	SNV	rs2082547909
	0.00326006	0.00273977	0.00524027	0	0.0022205	0	0	chr16:31484705 [C,T]	c.159C>T(p.(Gly53=))	synonymous_variant	SNV	rs764251630
	0.00326006	0.00273977	0.00598888	0	0	0	0	chr16:31490625 [G,C]		3_prime_UTR_variant	SNV	rs1031681131
	0.00326006	0.00273977	0.00598888	0	0	0	0	chr16:31486214 [C,T]	c.513C>T(p.(Gly171=))	synonymous_variant	SNV	rs750783013
	0.00163003	0.00219182	0	0.00702827	0	0	0	chr16:31489027 [C,A]	p.(Phe476Leu)	missense_variant	SNV	rs1028301327
	0.00163003	0.00219182	0	0.00702827	0	0	0	chr16:31484885 [G,A]	p.(Ala89Thr)	missense_variant	SNV	rs886037850	pathogenic
	0.00203754	0.00219182	0	0.00878534	0	0	0	chr16:31489697 [G,A]		intron_variant	SNV	rs559981535
	0.00203754	0.00219182	0	0.00878534	0	0	0	chr16:31489018 [G,T]	c.1419G>T(p.(Leu473=))	synonymous_variant	SNV	rs762580161
	0.00244505	0.00219182	0	0.0105424	0	0	0	chr16:31488652 [T,C]	p.(Leu387Pro)	missense_variant	SNV	rs1156599706
	0.00244505	0.00219182	0	0.0105424	0	0	0	chr16:31487351 [G,A]	c.606G>A(p.(Thr202=))	synonymous_variant	SNV	rs536143111
	0.00326006	0.00219182	0	0.0140565	0	0	0	chr16:31490542 [C,T]		3_prime_UTR_variant	SNV	rs1343577216
	0.00366757	0.00219182	0	0.0158136	0	0	0	chr16:31490367 [G,A]	p.(Met617Ile)	missense_variant	SNV	rs376318525
	0.00163003	0.00219182	0	0.0052712	0.0022205	0	0	chr16:31490759 [T,C]		3_prime_UTR_variant	SNV	rs1412861338
	0.00163003	0.00219182	0	0.0052712	0.0022205	0	0	chr16:31490012 [G,A]		intron_variant	SNV	rs1437354545
	0.00244505	0.00219182	0	0.00878534	0.0022205	0	0	chr16:31483187 [G,A]	c.51G>A(p.(Lys17=))	synonymous_variant	SNV	rs763664783
	0.00163003	0.00219182	0	0.00351414	0.00444099	0	0	chr16:31485872 [G,A]	c.447G>A(p.(Leu149=))	synonymous_variant	SNV	rs1301769145
	0.00163003	0.00219182	0	0.00351414	0.00444099	0	0	chr16:31489216 [T,TCGGCGTGCCCAGCTTTCCTCTG]	p.(His525ProfsTer49)	frameshift_variant	insertion	rs987447860	uncertain significance
	0.00203754	0.00219182	0	0.0052712	0.00444099	0	0	chr16:31489288 [C,T]	p.(Leu539Phe)	missense_variant	SNV	rs1277046003
	0.00163003	0.00219182	0	0.00175707	0.00666149	0	0	chr16:31489701 [C,CA]		intron_variant	insertion	rs2082542815
	0.00163003	0.00219182	0	0.00175707	0.00666149	0	0	chr16:31486241 [G,A]	c.540G>A(p.(Ala180=))	synonymous_variant	SNV	rs777650172
	0.00163003	0.00219182	0	0	0.00888198	0	0	chr16:31488990 [C,T]	p.(Ala464Val)	missense_variant	SNV
	0.00163003	0.00219182	0	0	0.00888198	0	0	chr16:31485861 [TC,T]	p.(Leu147PhefsTer40)	frameshift_variant	deletion	rs2082491230
	0.00163003	0.00219182	0	0	0.00888198	0	0	chr16:31489807 [G,A]		intron_variant	SNV	rs920824219
	0.00203754	0.00219182	0	0.00175707	0.00888198	0	0	chr16:31483138 [T,C]	p.?	start_lost	SNV	rs780546914
	0.00203754	0.00219182	0	0	0.0111025	0	0	chr16:31489546 [T,G]		intron_variant	SNV	rs1256250545
	0.00203754	0.00219182	0	0	0.0111025	0	0	chr16:31489008 [T,A]	p.(Val470Asp)	missense_variant	SNV	rs139661242
	0.00203754	0.00219182	0	0	0.0111025	0	0	chr16:31490558 [A,G]		3_prime_UTR_variant	SNV	rs1449872209
	0.00244505	0.00219182	0	0	0.013323	0	0	chr16:31489825 [T,C]		intron_variant	SNV	rs940805218
	0.00163003	0.00219182	0	0	0.00666149	0.0310849	0	chr16:31488495 [G,A]		intron_variant, splice_region_variant	SNV	rs753788994
	0.00163003	0.00219182	0	0	0	0.124339	0	chr16:31487699 [G,A]	c.825G>A(p.(Pro275=))	synonymous_variant	SNV	rs773449088
	0.00163003	0.00219182	0.000748609	0.0052712	0	0	0	chr16:31486178 [G,A]	p.(Met159Ile)	missense_variant	SNV	rs1449790167
	0.00244505	0.00219182	0.000748609	0.00702827	0	0	0	chr16:31488712 [T,C]	p.(Met407Thr)	missense_variant	SNV	rs1447589983
	0.00203754	0.00219182	0.000748609	0.0052712	0.0022205	0	0	chr16:31489192 [G,A]	p.(Gly507Ser)	missense_variant	SNV	rs372027584
	0.00163003	0.00219182	0.000748609	0	0.00666149	0	0	chr16:31484836 [C,T]	c.216C>T(p.(Phe72=))	synonymous_variant	SNV	rs149913553
	0.00203754	0.00219182	0.000748609	0	0.00888198	0	0	chr16:31483276 [G,T]		intron_variant	SNV	rs755331390
	0.00244505	0.00219182	0.000748609	0	0.00888198	0	0	chr16:31488979 [T,C]	c.1380T>C(p.(Ser460=))	synonymous_variant	SNV	rs1271871328
	0.00203754	0.00219182	0.000748609	0.0052712	0	0.0310849	0	chr16:31489325 [T,C]	p.(Ile551Thr)	missense_variant	SNV	rs772983040	uncertain significance
	0.00163003	0.00219182	0.000748609	0	0.00444099	0.0310849	0	chr16:31483162 [C,G]	p.(Ser9Trp)	missense_variant	SNV	rs564249983
	0.00203754	0.00219182	0.000748609	0.00175707	0.00444099	0	0.106157	chr16:31490223 [G,A]	c.1785G>A(p.(Glu595=))	synonymous_variant	SNV	rs768049276
	0.00163003	0.00219182	0.00149722	0.00351414	0	0	0	chr16:31487734 [C,T]	p.(Ser287Leu)	missense_variant	SNV	rs201951258
	0.00163003	0.00219182	0.00149722	0.00351414	0	0	0	chr16:31490481 [C,T]	c.1965C>T(p.(Leu655=))	synonymous_variant	SNV	rs774392134
	0.00244505	0.00219182	0.00149722	0.00702827	0	0	0	chr16:31485730 [C,T]	p.(Ala102Val)	missense_variant, splice_region_variant	SNV	rs755955053
	0.00163003	0.00219182	0.00149722	0.00175707	0.0022205	0	0	chr16:31488994 [G,A]	c.1395G>A(p.(Pro465=))	synonymous_variant	SNV	rs2082529755
	0.00163003	0.00219182	0.00149722	0.00175707	0.0022205	0	0	chr16:31488664 [T,C]	p.(Met391Thr)	missense_variant	SNV	rs779441596
	0.00203754	0.00219182	0.00149722	0.00351414	0.0022205	0	0	chr16:31484751 [C,T]		intron_variant, splice_region_variant	SNV	rs772585258
	0.00244505	0.00219182	0.00149722	0.0052712	0.0022205	0	0	chr16:31490597 [G,A]		3_prime_UTR_variant	SNV	rs1248636495
	0.00203754	0.00219182	0.00149722	0	0.00666149	0	0	chr16:31489301 [C,T]	p.(Thr543Met)	missense_variant	SNV	rs899364123
	0.00244505	0.00219182	0.00149722	0.00351414	0.0022205	0.0310849	0	chr16:31486267 [C,T]	p.(Thr189Met)	missense_variant	SNV	rs774009611
	0.00163003	0.00219182	0.00224583	0.00175707	0	0	0	chr16:31489297 [C,A]	p.(Leu542Ile)	missense_variant	SNV
	0.00163003	0.00219182	0.00224583	0.00175707	0	0	0	chr16:31487686 [C,G]	p.(Thr271Ser)	missense_variant	SNV	rs372869434
	0.00163003	0.00219182	0.00224583	0.00175707	0	0	0	chr16:31490157 [G,A]	c.1719G>A(p.(Leu573=))	synonymous_variant	SNV	rs767926604
	0.00163003	0.00219182	0.00224583	0.00175707	0	0	0	chr16:31484676 [A,G]	p.(Met44Val)	missense_variant	SNV	rs767984664
	0.00163003	0.00219182	0.00224583	0	0.0022205	0	0	chr16:31484814 [C,T]		intron_variant, splice_region_variant	SNV	rs1177178215
	0.00163003	0.00219182	0.00224583	0	0.0022205	0	0	chr16:31489275 [C,G]	p.(Phe534Leu)	missense_variant	SNV	rs776716879
	0.00244505	0.00219182	0.00224583	0.00351414	0.0022205	0	0	chr16:31484848 [C,T]	c.228C>T(p.(Ile76=))	synonymous_variant	SNV	rs766535454
	0.00163003	0.00219182	0.00299444	0	0	0	0	chr16:31487393 [G,A]	p.(Met216Ile)	missense_variant	SNV	rs1047021581
	0.00163003	0.00219182	0.00299444	0	0	0	0	chr16:31484710 [A,C]	p.(Tyr55Ser)	missense_variant	SNV	rs1050395028
	0.00163003	0.00219182	0.00299444	0	0	0	0	chr16:31489963 [G,A]		intron_variant	SNV	rs1301569697
	0.00163003	0.00219182	0.00299444	0	0	0	0	chr16:31489595 [CA,C]		intron_variant	deletion	rs1347168774
	0.00163003	0.00219182	0.00299444	0	0	0	0	chr16:31488751 [G,GCGAGCTGCTGCTGGTGGGA]	p.(Leu428AlafsTer40)	frameshift_variant	insertion	rs1396191994
	0.00163003	0.00219182	0.00299444	0	0	0	0	chr16:31489865 [T,G]		intron_variant	SNV	rs2082545277
	0.00163003	0.00219182	0.00299444	0	0	0	0	chr16:31487394 [G,A]	p.(Gly217Ser)	missense_variant	SNV	rs757239810
	0.00163003	0.00219182	0.00299444	0	0	0	0	chr16:31488100 [G,T]	c.948G>T(p.(Leu316=))	synonymous_variant	SNV	rs762567054
	0.00163003	0.00219182	0.00299444	0	0	0	0	chr16:31483140 [G,C]	p.(Glu2Gln)	missense_variant	SNV	rs768922655
	0.00163003	0.00219182	0.00299444	0	0	0	0	chr16:31489198 [G,A]	p.(Gly509Ser)	missense_variant	SNV	rs772107606
	0.00163003	0.00219182	0.00299444	0	0	0	0	chr16:31490287 [G,A]		intron_variant	SNV	rs776022013
	0.00163003	0.00219182	0.00299444	0	0	0	0	chr16:31483126 [T,C]		5_prime_UTR_variant	SNV	rs779509561
	0.00203754	0.00219182	0.00299444	0.00175707	0	0	0	chr16:31490340 [C,G]	c.1824C>G(p.(Arg608=))	synonymous_variant	SNV	rs1435898442
	0.00285256	0.00219182	0.00299444	0.0052712	0	0	0	chr16:31485796 [C,T]	p.(Thr124Met)	missense_variant	SNV	rs771307472	uncertain significance
	0.00326006	0.00219182	0.00299444	0.00702827	0	0	0	chr16:31485813 [C,T]	p.(Arg130Cys)	missense_variant	SNV	rs760532652
	0.00244505	0.00219182	0.00299444	0.00175707	0.0022205	0	0	chr16:31485819 [C,A]	p.(Arg132Ser)	missense_variant	SNV	rs768579234
	0.00244505	0.00219182	0.00299444	0	0.00444099	0	0	chr16:31489479 [C,T]		intron_variant	SNV	rs1021678460
	0.00244505	0.00219182	0.00299444	0	0.00444099	0	0	chr16:31489257 [C,T]	c.1584C>T(p.(Tyr528=))	synonymous_variant	SNV	rs746131458
	0.00326006	0.00219182	0.00299444	0	0.00888198	0	0	chr16:31484914 [C,CTT]	p.(Glu99LeufsTer21)	frameshift_variant	insertion	rs770214617	likely pathogenic
	0.00244505	0.00219182	0.00299444	0	0.0022205	0.0310849	0	chr16:31485834 [C,T]	p.(Arg137Cys)	missense_variant	SNV	rs373185306
	0.00203754	0.00219182	0.00374305	0	0	0	0	chr16:31490180 [C,T]	p.(Ser581Phe)	missense_variant	SNV	rs1482270816
	0.00203754	0.00219182	0.00374305	0	0	0	0	chr16:31483251 [G,A]	p.(Val39Ile)	missense_variant	SNV	rs202149151
	0.00203754	0.00219182	0.00374305	0	0	0	0	chr16:31490398 [C,A]	p.(Leu628Ile)	missense_variant	SNV	rs2082553888
	0.00244505	0.00219182	0.00374305	0	0	0	0	chr16:31489835 [G,A]		intron_variant	SNV	rs1596622281
	0.00244505	0.00219182	0.00374305	0.00175707	0	0	0	chr16:31484716 [T,C]	p.(Leu57Pro)	missense_variant	SNV	rs1477114969
	0.00244505	0.00219182	0.00374305	0.00175707	0	0	0	chr16:31488949 [G,A]	c.1350G>A(p.(Gly450=))	synonymous_variant	SNV	rs376349857
	0.00244505	0.00219182	0.00374305	0.00175707	0	0	0	chr16:31488681 [A,G]	p.(Ile397Val)	missense_variant	SNV	rs780396804
	0.00122252	0.00164386	0	0	0	0	0	chr16:31489053 [G,C]		intron_variant, splice_region_variant	SNV	rs765411001
	0.00122252	0.00164386	0	0.0052712	0	0	0	chr16:31487639 [C,T]	c.765C>T(p.(Cys255=))	synonymous_variant	SNV
	0.00122252	0.00164386	0	0.0052712	0	0	0	chr16:31488088 [G,T]	c.936G>T(p.(Ala312=))	synonymous_variant	SNV
	0.00122252	0.00164386	0	0.0052712	0	0	0	chr16:31487692 [A,T]	p.(Asp273Val)	missense_variant	SNV	rs748324537
	0.00122252	0.00164386	0	0.0052712	0	0	0	chr16:31489752 [G,A]		intron_variant	SNV	rs777954187
	0.00163003	0.00164386	0	0.00702827	0	0	0	chr16:31488182 [C,T]		intron_variant	SNV	rs2082515844
	0.00163003	0.00164386	0	0.00702827	0	0	0	chr16:31489114 [C,T]		intron_variant	SNV	rs748621758
	0.00203754	0.00164386	0	0.00878534	0	0	0	chr16:31489548 [G,A]		intron_variant	SNV	rs189028330
	0.00244505	0.00164386	0	0.0105424	0	0	0	chr16:31484891 [A,G]	p.(Ser91Gly)	missense_variant	SNV	rs374586198
	0.00122252	0.00164386	0	0.00351414	0.0022205	0	0	chr16:31489536 [G,A]		intron_variant	SNV
	0.00122252	0.00164386	0	0.00351414	0.0022205	0	0	chr16:31488883 [C,G]	c.1284C>G(p.(Leu428=))	synonymous_variant	SNV
	0.00122252	0.00164386	0	0.00351414	0.0022205	0	0	chr16:31484739 [T,TGGCC]		frameshift_variant	insertion	rs2082481796
	0.00122252	0.00164386	0	0.00351414	0.0022205	0	0	chr16:31488409 [G,A]	p.(Val350Met)	missense_variant	SNV	rs752749534
	0.00203754	0.00164386	0	0.00702827	0.0022205	0	0	chr16:31487670 [C,T]	p.(Leu266Phe)	missense_variant	SNV	rs1033268025
	0.00203754	0.00164386	0	0.00702827	0.0022205	0	0	chr16:31484915 [G,A]	p.(Glu99Lys)	missense_variant	SNV	rs2082483999
	0.00122252	0.00164386	0	0	0.00666149	0	0	chr16:31483178 [G,A]	c.42G>A(p.(Gly14=))	synonymous_variant	SNV
	0.00122252	0.00164386	0	0	0.00666149	0	0	chr16:31490737 [C,CA]		3_prime_UTR_variant	insertion	rs1343081690
	0.00122252	0.00164386	0	0	0.00666149	0	0	chr16:31490147 [G,A]	p.(Arg570Gln)	missense_variant	SNV	rs181079724
	0.00122252	0.00164386	0	0	0.00666149	0	0	chr16:31489309 [C,A]	p.(Leu546Met)	missense_variant	SNV	rs2082536866
	0.00122252	0.00164386	0	0	0.00666149	0	0	chr16:31488418 [C,T]	p.(Arg353Cys)	missense_variant	SNV	rs748992550
	0.00122252	0.00164386	0	0	0.00666149	0	0	chr16:31485878 [C,G]	p.(Ile151Met)	missense_variant	SNV	rs769636319
	0.00122252	0.00164386	0	0	0.00666149	0	0	chr16:31488405 [T,C]	c.1044T>C(p.(Pro348=))	synonymous_variant	SNV	rs781239616
	0.00203754	0.00164386	0	0.00351414	0.00666149	0	0	chr16:31486257 [A,G]	p.(Met186Val)	missense_variant	SNV	rs1359939960
	0.00163003	0.00164386	0	0	0.00888198	0	0	chr16:31489675 [G,C]		intron_variant	SNV
	0.00163003	0.00164386	0	0	0.00888198	0	0	chr16:31489033 [G,A]	c.1434G>A(p.(Pro478=))	synonymous_variant	SNV	rs1246136184
	0.00163003	0.00164386	0	0	0.00888198	0	0	chr16:31488098 [C,T]	c.946C>T(p.(Leu316=))	synonymous_variant	SNV	rs1466819755
	0.00203754	0.00164386	0	0	0.0111025	0	0	chr16:31487314 [T,C]		intron_variant, splice_region_variant	SNV
	0.00203754	0.00164386	0	0	0.0111025	0	0	chr16:31488131 [C,T]	p.(Leu327Phe)	missense_variant	SNV	rs757582393
	0.00285256	0.00164386	0	0	0.0155435	0	0	chr16:31489467 [A,G]		intron_variant	SNV	rs989507973
	0.00122252	0.00164386	0	0	0	0.0310849	0	chr16:31490360 [G,C]	p.(Cys615Ser)	missense_variant	SNV	rs201073991	uncertain significance
	0.00122252	0.00164386	0	0	0	0.0310849	0	chr16:31488761 [G,T]	c.1269G>T(p.(Leu423=))	synonymous_variant	SNV	rs537643888	uncertain significance
	0.00122252	0.00164386	0	0	0.0022205	0.0621697	0	chr16:31489152 [G,A]	c.1479G>A(p.(Leu493=))	synonymous_variant	SNV	rs568091500
	0.00122252	0.00164386	0	0	0	0.0932546	0	chr16:31490326 [C,T]	p.(Pro604Ser)	missense_variant	SNV	rs751455529
	0.00203754	0.00164386	0	0	0	0.155424	0	chr16:31490077 [C,G]		intron_variant	SNV	rs758817910
	0.00122252	0.00164386	0.000748609	0	0	0	0	chr16:31487372 [G,A]	c.627G>A(p.(Leu209=))	synonymous_variant	SNV	rs752971008
	0.00366757	0.00164386	0.000748609	0	0	0	0	chr16:31490404 [CAGG,C]	p.(Glu632del)	inframe_deletion	deletion	rs771257793	uncertain significance
	0.00122252	0.00164386	0.000748609	0.00175707	0	0	0	chr16:31488737 [A,G]	c.1245A>G(p.(Pro415=))	synonymous_variant	SNV	rs1439440008
	0.00122252	0.00164386	0.000748609	0.00351414	0	0	0	chr16:31489302 [G,C]	c.1629G>C(p.(Thr543=))	synonymous_variant	SNV	rs779189173
	0.00163003	0.00164386	0.000748609	0.0052712	0	0	0	chr16:31490582 [G,A]		3_prime_UTR_variant	SNV	rs1163418012
	0.00163003	0.00164386	0.000748609	0.0052712	0	0	0	chr16:31490003 [G,C]		intron_variant	SNV	rs1331136917
	0.00203754	0.00164386	0.000748609	0.00702827	0	0	0	chr16:31490626 [T,C]		3_prime_UTR_variant	SNV	rs1376332367
	0.00285256	0.00164386	0.000748609	0.00878534	0	0	0	chr16:31489327 [C,T]	p.(Pro552Ser)	missense_variant	SNV	rs762827044
	0.00122252	0.00164386	0.000748609	0.00175707	0.0022205	0	0	chr16:31489861 [G,A]		intron_variant	SNV	rs1346076836
	0.00163003	0.00164386	0.000748609	0.00351414	0.0022205	0	0	chr16:31488727 [G,A]	p.(Arg412His)	missense_variant	SNV	rs762980876
	0.00122252	0.00164386	0.000748609	0	0.00444099	0	0	chr16:31490488 [C,G]	p.(Leu658Val)	missense_variant	SNV	rs2082556088
	0.00163003	0.00164386	0.000748609	0.00175707	0.00444099	0	0	chr16:31488459 [C,T]	c.1098C>T(p.(Tyr366=))	synonymous_variant	SNV	rs1567390234
	0.00163003	0.00164386	0.000748609	0	0.00666149	0	0	chr16:31490619 [G,A]		3_prime_UTR_variant	SNV	rs1372044180
	0.00326006	0.00164386	0.000748609	0.0052712	0.00888198	0	0	chr16:31483250 [C,T]	c.114C>T(p.(Gly38=))	synonymous_variant	SNV	rs745623248
	0.00122252	0.00164386	0.000748609	0	0	0.0310849	0	chr16:31483163 [G,A]	c.27G>A(p.(Ser9=))	synonymous_variant	SNV	rs770770262
	0.00203754	0.00164386	0.000748609	0	0	0.0310849	0.318471	chr16:31485860 [C,T]	c.435C>T(p.(Leu145=))	synonymous_variant	SNV	rs780009953
	0.00122252	0.00164386	0.00149722	0.00175707	0	0	0	chr16:31488705 [T,G]	p.(Phe405Val)	missense_variant	SNV
	0.00122252	0.00164386	0.00149722	0.00175707	0	0	0	chr16:31488955 [C,T]	c.1356C>T(p.(Leu452=))	synonymous_variant	SNV	rs199626017
	0.00122252	0.00164386	0.00149722	0.00175707	0	0	0	chr16:31488998 [G,A]	p.(Val467Met)	missense_variant	SNV	rs200184876
	0.00122252	0.00164386	0.00149722	0.00175707	0	0	0	chr16:31486168 [A,T]		splice_acceptor_variant	SNV	rs749065127
	0.00122252	0.00164386	0.00149722	0.00175707	0	0	0	chr16:31490743 [G,A]		3_prime_UTR_variant	SNV	rs914951232
	0.00122252	0.00164386	0.00149722	0	0.0022205	0	0	chr16:31488716 [C,T]	c.1224C>T(p.(Asp408=))	synonymous_variant	SNV
	0.00122252	0.00164386	0.00149722	0	0.0022205	0	0	chr16:31489710 [G,A]		intron_variant	SNV	rs2082543053
	0.00122252	0.00164386	0.00149722	0	0.0022205	0	0	chr16:31489012 [C,T]	c.1413C>T(p.(Phe471=))	synonymous_variant	SNV	rs747891412
	0.00122252	0.00164386	0.00149722	0	0.0022205	0	0	chr16:31490457 [G,A]	c.1941G>A(p.(Pro647=))	synonymous_variant	SNV	rs978810285
	0.00163003	0.00164386	0.00149722	0.00175707	0.0022205	0	0	chr16:31489970 [T,C]		intron_variant	SNV
	0.00163003	0.00164386	0.00149722	0.00175707	0.0022205	0	0	chr16:31489985 [G,C]		intron_variant	SNV
	0.00203754	0.00164386	0.00149722	0.00175707	0.00444099	0	0	chr16:31484706 [G,C]	p.(Gly54Arg)	missense_variant	SNV	rs373741171
	0.00285256	0.00164386	0.00149722	0	0.0111025	0	0	chr16:31489481 [A,G]		intron_variant	SNV	rs967055296
	0.00163003	0.00164386	0.00149722	0.00175707	0	0.0310849	0	chr16:31489320 [G,A]	c.1647G>A(p.(Ala549=))	synonymous_variant	SNV	rs543496425
	0.00163003	0.00164386	0.00149722	0.00175707	0	0.0310849	0	chr16:31483274 [G,C]		intron_variant	SNV	rs766855769
	0.00163003	0.00164386	0.00149722	0	0.0022205	0.0310849	0	chr16:31489004 [G,A]	p.(Ala469Thr)	missense_variant	SNV	rs149680639
	0.00203754	0.00164386	0.00149722	0	0	0.0621697	0	chr16:31490060 [G,T]		intron_variant	SNV	rs2082548329
	0.00244505	0.00164386	0.00149722	0	0.00666149	0	0.106157	chr16:31489060 [G,A]		intron_variant	SNV	rs373421304
	0.00122252	0.00164386	0.00224583	0	0	0	0	chr16:31489595 [C,T]		intron_variant	SNV
	0.00122252	0.00164386	0.00224583	0	0	0	0	chr16:31489999 [C,T]		intron_variant	SNV
	0.00122252	0.00164386	0.00224583	0	0	0	0	chr16:31487748 [T,C]	p.(Cys292Arg)	missense_variant	SNV
	0.00122252	0.00164386	0.00224583	0	0	0	0	chr16:31488147 [G,C]	p.(Gly332Ala)	missense_variant	SNV
	0.00122252	0.00164386	0.00224583	0	0	0	0	chr16:31488899 [G,A]	p.(Val434Met)	missense_variant	SNV
	0.00122252	0.00164386	0.00224583	0	0	0	0	chr16:31488878 [A,C]		splice_acceptor_variant	SNV
	0.00122252	0.00164386	0.00224583	0	0	0	0	chr16:31490227 [A,G]	p.(Asn597Asp)	missense_variant	SNV	rs1218708953
	0.00122252	0.00164386	0.00224583	0	0	0	0	chr16:31490139 [G,A]	c.1701G>A(p.(Lys567=))	synonymous_variant	SNV	rs1230253438
	0.00122252	0.00164386	0.00224583	0	0	0	0	chr16:31489840 [C,T]		intron_variant	SNV	rs1303201782
	0.00122252	0.00164386	0.00224583	0	0	0	0	chr16:31488741 [G,A]	p.(Ala417Thr)	missense_variant	SNV	rs1346754449
	0.00122252	0.00164386	0.00224583	0	0	0	0	chr16:31489903 [C,A]		intron_variant	SNV	rs1352239893
	0.00122252	0.00164386	0.00224583	0	0	0	0	chr16:31490724 [C,T]		3_prime_UTR_variant	SNV	rs1399603936
	0.00122252	0.00164386	0.00224583	0	0	0	0	chr16:31483188 [G,A]	p.(Ala18Thr)	missense_variant	SNV	rs140617924
	0.00122252	0.00164386	0.00224583	0	0	0	0	chr16:31489929 [C,T]		intron_variant	SNV	rs1433484816
	0.00122252	0.00164386	0.00224583	0	0	0	0	chr16:31487371 [T,A]	p.(Leu209Gln)	missense_variant	SNV	rs370878574
	0.00122252	0.00164386	0.00224583	0	0	0	0	chr16:31487540 [G,T]	p.(Glu222Asp)	missense_variant	SNV	rs371346929
	0.00122252	0.00164386	0.00224583	0	0	0	0	chr16:31489152 [G,C]	c.1479G>C(p.(Leu493=))	synonymous_variant	SNV	rs568091500
	0.00122252	0.00164386	0.00224583	0	0	0	0	chr16:31487666 [C,T]	c.792C>T(p.(His264=))	synonymous_variant	SNV	rs752356451
	0.00122252	0.00164386	0.00224583	0	0	0	0	chr16:31488913 [G,T]	c.1314G>T(p.(Val438=))	synonymous_variant	SNV	rs756442434
	0.00122252	0.00164386	0.00224583	0	0	0	0	chr16:31489220 [C,A]	p.(Ala516Glu)	missense_variant	SNV	rs758056009
	0.00122252	0.00164386	0.00224583	0	0	0	0	chr16:31490288 [C,A]		intron_variant	SNV	rs760963048
	0.00122252	0.00164386	0.00224583	0	0	0	0	chr16:31488970 [G,T]	p.(Gln457His)	missense_variant	SNV	rs764491154
	0.00122252	0.00164386	0.00224583	0	0	0	0	chr16:31490323 [G,A]	p.(Ala603Thr)	missense_variant	SNV	rs1188721313	uncertain significance
	0.00122252	0.00164386	0.00224583	0	0	0	0	chr16:31488042 [T,C]	p.(Ile297Thr)	missense_variant	SNV	rs1055355510	uncertain significance
	0.00163003	0.00164386	0.00224583	0.00175707	0	0	0	chr16:31489060 [G,C]		intron_variant	SNV	rs373421304
	0.00163003	0.00164386	0.00224583	0.00175707	0	0	0	chr16:31490402 [C,A]	p.(Thr629Asn)	missense_variant	SNV	rs767260986
	0.00163003	0.00164386	0.00224583	0	0	0.0310849	0	chr16:31489988 [T,C]		intron_variant	SNV	rs1350196036
	0.00244505	0.00164386	0.00224583	0.00175707	0	0.0621697	0	chr16:31484750 [A,G]		intron_variant, splice_region_variant	SNV	rs747772485
	0.00163003	0.00164386	0.00299444	0	0	0	0	chr16:31487767 [T,C]		intron_variant, splice_region_variant	SNV
	0.00163003	0.00164386	0.00299444	0	0	0	0	chr16:31489045 [G,A]	c.1446G>A(p.(Glu482=))	synonymous_variant	SNV	rs1261691352
	0.00163003	0.00164386	0.00299444	0	0	0	0	chr16:31483239 [C,G]	p.(Leu35Val)	missense_variant	SNV	rs200267514
	0.00163003	0.00164386	0.00299444	0	0	0	0	chr16:31489660 [G,A]		intron_variant	SNV	rs2082542281
	0.00163003	0.00164386	0.00299444	0	0	0	0	chr16:31487648 [C,T]	c.774C>T(p.(Pro258=))	synonymous_variant	SNV	rs751436068
	0.00163003	0.00164386	0.00299444	0	0	0	0	chr16:31487766 [G,T]		intron_variant, splice_region_variant	SNV	rs752072314
	0.00163003	0.00164386	0.00299444	0	0	0	0	chr16:31490399 [T,G]	p.(Leu628Arg)	missense_variant	SNV	rs761287089
	0.00244505	0.00164386	0.00299444	0.00175707	0.0022205	0	0	chr16:31487641 [A,G]	p.(Tyr256Cys)	missense_variant	SNV	rs1377916474
	0.00203754	0.00164386	0.00374305	0	0	0	0	chr16:31485806 [G,T]	p.(Gln127His)	missense_variant	SNV	rs1470266671
	0.00203754	0.00164386	0.00374305	0	0	0	0	chr16:31489517 [G,A]		intron_variant	SNV	rs928551347
	0.000815016	0.00109591	0	0	0	0	0	chr16:31489015 [G,A]	c.1416G>A(p.(Val472=))	synonymous_variant	SNV	rs1387189880
	0.000815016	0.00109591	0	0	0	0	0	chr16:31489007 [G,A]	p.(Val470Ile)	missense_variant	SNV	rs1451134374
	0.000815016	0.00109591	0	0	0	0	0	chr16:31489055 [G,C]		intron_variant, splice_region_variant	SNV	rs376512787
	0.000815016	0.00109591	0	0	0	0	0	chr16:31487576 [G,C]	c.702G>C(p.(Leu234=))	synonymous_variant	SNV	rs747295969
	0.000815016	0.00109591	0	0	0	0	0	chr16:31489116 [T,G]		intron_variant, splice_region_variant	SNV	rs770123284
	0.000815016	0.00109591	0	0	0	0	0	chr16:31483155 [G,A]	p.(Ala7Thr)	missense_variant	SNV	rs769746256	uncertain significance
	0.00122252	0.00109591	0	0	0	0	0	chr16:31489164 [G,A]	c.1491G>A(p.(Leu497=))	synonymous_variant	SNV	rs757081730
	0.00203754	0.00109591	0	0	0	0	0	chr16:31489727 [G,T]		intron_variant	SNV
	0.00203754	0.00109591	0	0	0	0	0	chr16:31489316 [C,G]	p.(Thr548Ser)	missense_variant	SNV	rs746279279
	0.000815016	0.00109591	0	0.00351414	0	0	0	chr16:31489948 [T,G]		intron_variant	SNV
	0.000815016	0.00109591	0	0.00351414	0	0	0	chr16:31486165 [C,G]		intron_variant, splice_region_variant	SNV
	0.000815016	0.00109591	0	0.00351414	0	0	0	chr16:31483189 [C,T]	p.(Ala18Val)	missense_variant	SNV
	0.000815016	0.00109591	0	0.00351414	0	0	0	chr16:31485813 [C,A]	p.(Arg130Ser)	missense_variant	SNV
	0.000815016	0.00109591	0	0.00351414	0	0	0	chr16:31488074 [A,G]	p.(Thr308Ala)	missense_variant	SNV	rs1251916726
	0.000815016	0.00109591	0	0.00351414	0	0	0	chr16:31489719 [G,A]		intron_variant	SNV	rs1323610782
	0.000815016	0.00109591	0	0.00351414	0	0	0	chr16:31489250 [A,G]	p.(Tyr526Cys)	missense_variant	SNV	rs1383371480
	0.000815016	0.00109591	0	0.00351414	0	0	0	chr16:31489349 [A,T]		intron_variant	SNV	rs1397088146
	0.000815016	0.00109591	0	0.00351414	0	0	0	chr16:31489521 [TG,T]		intron_variant	deletion	rs1405569627
	0.000815016	0.00109591	0	0.00351414	0	0	0	chr16:31489167 [A,G]	c.1494A>G(p.(Ala498=))	synonymous_variant	SNV	rs1433582586
	0.000815016	0.00109591	0	0.00351414	0	0	0	chr16:31487375 [G,T]	c.630G>T(p.(Gly210=))	synonymous_variant	SNV	rs1487184145
	0.000815016	0.00109591	0	0.00351414	0	0	0	chr16:31486206 [G,A]	p.(Ala169Thr)	missense_variant	SNV	rs1555495710
	0.000815016	0.00109591	0	0.00351414	0	0	0	chr16:31488386 [A,T]	p.(Glu342Val)	missense_variant	SNV	rs2082518636
	0.000815016	0.00109591	0	0.00351414	0	0	0	chr16:31489234 [CTCTGCGGCGTGCACTACCTCTACTTCGCCATTGTGCTGTTCT,C]	p.(Gly523_Cys536del)	inframe_deletion	deletion	rs753709953
	0.000815016	0.00109591	0	0.00351414	0	0	0	chr16:31490213 [G,C]	p.(Ser592Thr)	missense_variant	SNV	rs760115223
	0.000815016	0.00109591	0	0.00351414	0	0	0	chr16:31484736 [T,C]	p.(Trp64Arg)	missense_variant	SNV	rs76577328
	0.000815016	0.00109591	0	0.00351414	0	0	0	chr16:31490203 [T,G]	p.(Cys589Gly)	missense_variant	SNV	rs768164745
	0.000815016	0.00109591	0	0.00351414	0	0	0	chr16:31487693 [T,G]	p.(Asp273Glu)	missense_variant	SNV	rs770083402
	0.00122252	0.00109591	0	0.0052712	0	0	0	chr16:31490646 [T,A]		3_prime_UTR_variant	SNV
	0.00122252	0.00109591	0	0.0052712	0	0	0	chr16:31489573 [C,G]		intron_variant	SNV
	0.00122252	0.00109591	0	0.0052712	0	0	0	chr16:31487326 [T,A]	p.(Leu194Gln)	missense_variant	SNV
	0.00122252	0.00109591	0	0.0052712	0	0	0	chr16:31488492 [T,C]		splice_donor_variant	SNV
	0.00122252	0.00109591	0	0.0052712	0	0	0	chr16:31486169 [G,A]		splice_acceptor_variant	SNV	rs1192141660
	0.00122252	0.00109591	0	0.0052712	0	0	0	chr16:31489142 [TC,T]	p.(Ile490MetfsTer5)	frameshift_variant	deletion	rs1222466160
	0.00122252	0.00109591	0	0.0052712	0	0	0	chr16:31488400 [G,A]	p.(Val347Met)	missense_variant	SNV	rs1260048991
	0.00122252	0.00109591	0	0.0052712	0	0	0	chr16:31488923 [C,A]	p.(Pro442Thr)	missense_variant	SNV	rs1406538032
	0.00122252	0.00109591	0	0.0052712	0	0	0	chr16:31487730 [G,T]	p.(Val286Phe)	missense_variant	SNV	rs1489289527
	0.00122252	0.00109591	0	0.0052712	0	0	0	chr16:31490437 [G,A]	p.(Glu641Lys)	missense_variant	SNV	rs149843540
	0.00122252	0.00109591	0	0.0052712	0	0	0	chr16:31488976 [C,CTCTA]	p.(Ser461IlefsTer2)	frameshift_variant	insertion	rs2082529481
	0.00122252	0.00109591	0	0.0052712	0	0	0	chr16:31488865 [C,T]		intron_variant	SNV	rs745729099
	0.00122252	0.00109591	0	0.0052712	0	0	0	chr16:31488882 [T,G]	p.(Leu428Arg)	missense_variant, splice_region_variant	SNV	rs763707276
	0.00122252	0.00109591	0	0.0052712	0	0	0	chr16:31490320 [C,A]	p.(Pro602Thr)	missense_variant	SNV	rs905122501
	0.00163003	0.00109591	0	0.00702827	0	0	0	chr16:31487596 [C,T]	p.(Thr241Met)	missense_variant	SNV
	0.00163003	0.00109591	0	0.00702827	0	0	0	chr16:31489205 [G,C]	p.(Cys511Ser)	missense_variant	SNV	rs1269632021
	0.00163003	0.00109591	0	0.00702827	0	0	0	chr16:31489808 [C,T]		intron_variant	SNV	rs1371909196
	0.00163003	0.00109591	0	0.00702827	0	0	0	chr16:31485842 [C,T]	c.417C>T(p.(Arg139=))	synonymous_variant	SNV	rs2082490928
	0.00203754	0.00109591	0	0.00878534	0	0	0	chr16:31485857 [G,C]	c.432G>C(p.(Val144=))	synonymous_variant	SNV	rs772269705
	0.000815016	0.00109591	0	0	0.0022205	0	0	chr16:31490498 [T,C]	p.(Met661Thr)	missense_variant	SNV	rs775638719	uncertain significance
	0.000815016	0.00109591	0	0.00175707	0.0022205	0	0	chr16:31489196 [C,A]	p.(Ser508Ter)	stop_gained	SNV
	0.000815016	0.00109591	0	0.00175707	0.0022205	0	0	chr16:31488715 [A,T]	p.(Asp408Val)	missense_variant	SNV	rs2082524197
	0.00163003	0.00109591	0	0.0052712	0.0022205	0	0	chr16:31489948 [T,C]		intron_variant	SNV	rs1035297390
	0.000815016	0.00109591	0	0	0.00444099	0	0	chr16:31490725 [C,A]		3_prime_UTR_variant	SNV
	0.000815016	0.00109591	0	0	0.00444099	0	0	chr16:31488150 [TG,T]	p.(Met333IlefsTer39)	frameshift_variant	deletion
	0.000815016	0.00109591	0	0	0.00444099	0	0	chr16:31486263 [T,C]	p.(Tyr188His)	missense_variant	SNV
	0.000815016	0.00109591	0	0	0.00444099	0	0	chr16:31487580 [G,A]	p.(Ala236Thr)	missense_variant	SNV
	0.000815016	0.00109591	0	0	0.00444099	0	0	chr16:31488149 [A,C]	p.(Met333Leu)	missense_variant	SNV
	0.000815016	0.00109591	0	0	0.00444099	0	0	chr16:31488408 [G,C]	p.(Glu349Asp)	missense_variant	SNV
	0.000815016	0.00109591	0	0	0.00444099	0	0	chr16:31484726 [C,G]	c.180C>G(p.(Arg60=))	synonymous_variant	SNV
	0.000815016	0.00109591	0	0	0.00444099	0	0	chr16:31488463 [C,A]	c.1102C>A(p.(Arg368=))	synonymous_variant	SNV
	0.000815016	0.00109591	0	0	0.00444099	0	0	chr16:31489021 [G,C]	c.1422G>C(p.(Ala474=))	synonymous_variant	SNV	rs1290414214
	0.000815016	0.00109591	0	0	0.00444099	0	0	chr16:31487647 [C,G]	p.(Pro258Arg)	missense_variant	SNV	rs1446324960
	0.000815016	0.00109591	0	0	0.00444099	0	0	chr16:31486227 [G,A]	p.(Ala176Thr)	missense_variant	SNV	rs1487688402
	0.000815016	0.00109591	0	0	0.00444099	0	0	chr16:31488783 [G,T]		intron_variant	SNV	rs2082525820
	0.000815016	0.00109591	0	0	0.00444099	0	0	chr16:31487604 [G,C]	p.(Glu244Gln)	missense_variant	SNV	rs765301969
	0.000815016	0.00109591	0	0	0.00444099	0	0	chr16:31484736 [T,G]	p.(Trp64Gly)	missense_variant	SNV	rs76577328
	0.00122252	0.00109591	0	0	0.00666149	0	0	chr16:31488403 [C,T]	p.(Pro348Ser)	missense_variant	SNV	rs1348529192
	0.00122252	0.00109591	0	0	0.00666149	0	0	chr16:31489012 [C,G]	p.(Phe471Leu)	missense_variant	SNV	rs747891412
	0.00122252	0.00109591	0	0	0.00666149	0	0	chr16:31485785 [G,C]	c.360G>C(p.(Ala120=))	synonymous_variant	SNV	rs778008574
	0.00163003	0.00109591	0	0.00175707	0.00666149	0	0	chr16:31489981 [C,T]		intron_variant	SNV
	0.00163003	0.00109591	0	0	0.00888198	0	0	chr16:31489130 [T,C]	p.(Phe486Ser)	missense_variant	SNV	rs1233666131
	0.00163003	0.00109591	0	0	0.00888198	0	0	chr16:31484874 [C,A]	p.(Ala85Glu)	missense_variant	SNV	rs755812371
	0.00285256	0.00109591	0	0	0.0155435	0	0	chr16:31485820 [G,A]	p.(Arg132His)	missense_variant	SNV	rs193920818	uncertain significance
	0.00122252	0.00109591	0	0	0	0.0310849	0	chr16:31488746 [C,A]	c.1254C>A(p.(Gly418=))	synonymous_variant	SNV	rs1322507069
	0.000815016	0.00109591	0	0	0.0022205	0.0310849	0	chr16:31488033 [C,T]		intron_variant, splice_region_variant	SNV
	0.000815016	0.00109591	0	0	0.0022205	0.0310849	0	chr16:31489062 [G,A]		intron_variant	SNV	rs777309894	uncertain significance
	0.00122252	0.00109591	0	0.00175707	0	0.0621697	0	chr16:31490403 [C,T]	c.1887C>T(p.(Thr629=))	synonymous_variant	SNV	rs1336024281
	0.00163003	0.00109591	0	0.00175707	0	0.0621697	0.106157	chr16:31490638 [G,A]		3_prime_UTR_variant	SNV	rs544637169
	0.000815016	0.00109591	0	0	0	0	0.212314	chr16:31489699 [G,T]		intron_variant	SNV
	0.000815016	0.00109591	0.000748609	0	0	0	0	chr16:31488453 [C,G]	p.(Ile364Met)	missense_variant	SNV
	0.000815016	0.00109591	0.000748609	0	0	0	0	chr16:31487307 [C,G]		intron_variant	SNV	rs753876685
	0.000815016	0.00109591	0.000748609	0	0	0	0	chr16:31488943 [G,A]	c.1344G>A(p.(Gln448=))	synonymous_variant	SNV	rs775306097
	0.000815016	0.00109591	0.000748609	0.00175707	0	0	0	chr16:31488659 [G,A]	c.1167G>A(p.(Ala389=))	synonymous_variant	SNV
	0.000815016	0.00109591	0.000748609	0.00175707	0	0	0	chr16:31488900 [T,C]	p.(Val434Ala)	missense_variant	SNV	rs1000795934
	0.000815016	0.00109591	0.000748609	0.00175707	0	0	0	chr16:31489239 [C,T]	c.1566C>T(p.(Cys522=))	synonymous_variant	SNV	rs199795513
	0.000815016	0.00109591	0.000748609	0.00175707	0	0	0	chr16:31488449 [A,G]	p.(Asn363Ser)	missense_variant	SNV	rs2082519712
	0.000815016	0.00109591	0.000748609	0.00175707	0	0	0	chr16:31490466 [C,T]	c.1950C>T(p.(Ala650=))	synonymous_variant	SNV	rs766964066
	0.000815016	0.00109591	0.000748609	0.00175707	0	0	0	chr16:31490409 [G,A]	c.1893G>A(p.(Glu631=))	synonymous_variant	SNV	rs777588302
	0.000815016	0.00109591	0.000748609	0.00175707	0	0	0	chr16:31489302 [G,A]	c.1629G>A(p.(Thr543=))	synonymous_variant	SNV	rs779189173
	0.00122252	0.00109591	0.000748609	0.00351414	0	0	0	chr16:31488043 [C,G]	p.(Ile297Met)	missense_variant	SNV
	0.00122252	0.00109591	0.000748609	0.00351414	0	0	0	chr16:31490448 [C,T]	c.1932C>T(p.(Ser644=))	synonymous_variant	SNV	rs752629971
	0.00163003	0.00109591	0.000748609	0.0052712	0	0	0	chr16:31489999 [C,G]		intron_variant	SNV
	0.00203754	0.00109591	0.000748609	0.00702827	0	0	0	chr16:31488044 [G,A]	p.(Val298Met)	missense_variant	SNV	rs2082514077
	0.00203754	0.00109591	0.000748609	0.00702827	0	0	0	chr16:31490416 [G,T]	p.(Ala634Ser)	missense_variant	SNV	rs368278064
	0.00244505	0.00109591	0.000748609	0.00878534	0	0	0	chr16:31490412 [G,A]	c.1896G>A(p.(Glu632=))	synonymous_variant	SNV	rs756788287
	0.000815016	0.00109591	0.000748609	0	0.0022205	0	0	chr16:31488896 [A,C]	p.(Ile433Leu)	missense_variant	SNV
	0.000815016	0.00109591	0.000748609	0	0.0022205	0	0	chr16:31486178 [G,C]	p.(Met159Ile)	missense_variant	SNV
	0.000815016	0.00109591	0.000748609	0	0.0022205	0	0	chr16:31484890 [A,C]	c.270A>C(p.(Ala90=))	synonymous_variant	SNV
	0.000815016	0.00109591	0.000748609	0	0.0022205	0	0	chr16:31483273 [G,T]		intron_variant	SNV	rs1180807903
	0.000815016	0.00109591	0.000748609	0	0.0022205	0	0	chr16:31490286 [T,C]		intron_variant	SNV	rs1436080482
	0.000815016	0.00109591	0.000748609	0	0.0022205	0	0	chr16:31488377 [T,C]		intron_variant, splice_region_variant	SNV	rs1443705604
	0.000815016	0.00109591	0.000748609	0	0.0022205	0	0	chr16:31490432 [G,A]	p.(Arg639Gln)	missense_variant	SNV	rs2082554779
	0.000815016	0.00109591	0.000748609	0	0.0022205	0	0	chr16:31488761 [G,A]	c.1269G>A(p.(Leu423=))	synonymous_variant	SNV	rs537643888
	0.000815016	0.00109591	0.000748609	0	0.0022205	0	0	chr16:31486233 [G,A]	p.(Val178Ile)	missense_variant	SNV	rs755189100
	0.000815016	0.00109591	0.000748609	0	0.0022205	0	0	chr16:31485714 [T,C]		intron_variant	SNV	rs770108896
	0.000815016	0.00109591	0.000748609	0	0.0022205	0	0	chr16:31489063 [C,T]		intron_variant	SNV	rs770565642
	0.000815016	0.00109591	0.000748609	0	0.0022205	0	0	chr16:31489275 [C,T]	c.1602C>T(p.(Phe534=))	synonymous_variant	SNV	rs776716879
	0.000815016	0.00109591	0.000748609	0	0.0022205	0	0	chr16:31488390 [GGCGTGCGTGGTGCCTGAGGTGTGCAGGC,G]	p.(Val346AlafsTer17)	frameshift_variant	deletion	rs749611518	likely pathogenic
	0.00122252	0.00109591	0.000748609	0	0.0022205	0	0	chr16:31487305 [C,T]		intron_variant	SNV	rs912666968
	0.00122252	0.00109591	0.000748609	0.00175707	0.0022205	0	0	chr16:31489240 [G,A]	p.(Gly523Ser)	missense_variant	SNV	rs1410660284
	0.00122252	0.00109591	0.000748609	0	0.00444099	0	0	chr16:31490429 [G,C]	p.(Arg638Thr)	missense_variant	SNV	rs1326389375
	0.00122252	0.00109591	0.000748609	0	0.00444099	0	0	chr16:31487746 [G,A]	p.(Trp291Ter)	stop_gained	SNV	rs753455828
	0.000815016	0.00109591	0.000748609	0	0	0.0310849	0	chr16:31489867 [A,G]		intron_variant	SNV
	0.000815016	0.00109591	0.000748609	0	0	0	0.106157	chr16:31489855 [A,C]		intron_variant	SNV
	0.000815016	0.00109591	0.000748609	0	0	0	0.106157	chr16:31489339 [G,A]		splice_donor_variant	SNV	rs370026934
	0.000815016	0.00109591	0.00149722	0	0	0	0	chr16:31490537 [ACCAACTG,A]		3_prime_UTR_variant	deletion
	0.000815016	0.00109591	0.00149722	0	0	0	0	chr16:31490550 [GAC,G]		3_prime_UTR_variant	deletion
	0.000815016	0.00109591	0.00149722	0	0	0	0	chr16:31487308 [G,C]		intron_variant	SNV
	0.000815016	0.00109591	0.00149722	0	0	0	0	chr16:31489531 [T,C]		intron_variant	SNV
	0.000815016	0.00109591	0.00149722	0	0	0	0	chr16:31489627 [C,T]		intron_variant	SNV
	0.000815016	0.00109591	0.00149722	0	0	0	0	chr16:31489660 [G,C]		intron_variant	SNV
	0.000815016	0.00109591	0.00149722	0	0	0	0	chr16:31489668 [AG,A]		intron_variant	deletion
	0.000815016	0.00109591	0.00149722	0	0	0	0	chr16:31489699 [G,A]		intron_variant	SNV
	0.000815016	0.00109591	0.00149722	0	0	0	0	chr16:31489937 [C,T]		intron_variant	SNV
	0.000815016	0.00109591	0.00149722	0	0	0	0	chr16:31489982 [T,C]		intron_variant	SNV
	0.000815016	0.00109591	0.00149722	0	0	0	0	chr16:31484689 [A,C]	p.(Asn48Thr)	missense_variant	SNV
	0.000815016	0.00109591	0.00149722	0	0	0	0	chr16:31484873 [G,A]	p.(Ala85Thr)	missense_variant	SNV
	0.000815016	0.00109591	0.00149722	0	0	0	0	chr16:31487668 [T,C]	p.(Leu265Pro)	missense_variant	SNV
	0.000815016	0.00109591	0.00149722	0	0	0	0	chr16:31488146 [G,C]	p.(Gly332Arg)	missense_variant	SNV
	0.000815016	0.00109591	0.00149722	0	0	0	0	chr16:31488448 [A,T]	p.(Asn363Tyr)	missense_variant	SNV
	0.000815016	0.00109591	0.00149722	0	0	0	0	chr16:31488944 [G,C]	p.(Gly449Arg)	missense_variant	SNV
	0.000815016	0.00109591	0.00149722	0	0	0	0	chr16:31488978 [C,T]	p.(Ser460Phe)	missense_variant	SNV
	0.000815016	0.00109591	0.00149722	0	0	0	0	chr16:31489277 [T,C]	p.(Phe535Ser)	missense_variant	SNV
	0.000815016	0.00109591	0.00149722	0	0	0	0	chr16:31488988 [G,A]	c.1389G>A(p.(Leu463=))	synonymous_variant	SNV
	0.000815016	0.00109591	0.00149722	0	0	0	0	chr16:31490172 [G,A]	c.1734G>A(p.(Gln578=))	synonymous_variant	SNV
	0.000815016	0.00109591	0.00149722	0	0	0	0	chr16:31490490 [G,A]	c.1974G>A(p.(Leu658=))	synonymous_variant	SNV
	0.000815016	0.00109591	0.00149722	0	0	0	0	chr16:31490546 [G,A]		3_prime_UTR_variant	SNV	rs1034845678
	0.000815016	0.00109591	0.00149722	0	0	0	0	chr16:31488751 [G,A]	p.(Arg420His)	missense_variant	SNV	rs1047946655
	0.000815016	0.00109591	0.00149722	0	0	0	0	chr16:31487538 [G,A]	p.(Glu222Lys)	missense_variant	SNV	rs1127723
	0.000815016	0.00109591	0.00149722	0	0	0	0	chr16:31489967 [G,A]		intron_variant	SNV	rs1187319593
	0.000815016	0.00109591	0.00149722	0	0	0	0	chr16:31490359 [T,C]	p.(Cys615Arg)	missense_variant	SNV	rs1207635046
	0.000815016	0.00109591	0.00149722	0	0	0	0	chr16:31488986 [C,T]	c.1387C>T(p.(Leu463=))	synonymous_variant	SNV	rs1292011694
	0.000815016	0.00109591	0.00149722	0	0	0	0	chr16:31487399 [C,T]	c.654C>T(p.(Tyr218=))	splice_region_variant, synonymous_variant	SNV	rs1316472431
	0.000815016	0.00109591	0.00149722	0	0	0	0	chr16:31489820 [G,A]		intron_variant	SNV	rs1322984202
	0.000815016	0.00109591	0.00149722	0	0	0	0	chr16:31489648 [A,T]		intron_variant	SNV	rs1334552639
	0.000815016	0.00109591	0.00149722	0	0	0	0	chr16:31489973 [A,T]		intron_variant	SNV	rs1344962746
	0.000815016	0.00109591	0.00149722	0	0	0	0	chr16:31483215 [C,T]	c.79C>T(p.(Leu27=))	synonymous_variant	SNV	rs1354279148
	0.000815016	0.00109591	0.00149722	0	0	0	0	chr16:31489196 [C,T]	p.(Ser508Leu)	missense_variant	SNV	rs1366794934
	0.000815016	0.00109591	0.00149722	0	0	0	0	chr16:31488025 [G,T]		intron_variant	SNV	rs1379775207
	0.000815016	0.00109591	0.00149722	0	0	0	0	chr16:31485836 [C,T]	c.411C>T(p.(Arg137=))	synonymous_variant	SNV	rs1438215043
	0.000815016	0.00109591	0.00149722	0	0	0	0	chr16:31487306 [C,G]		intron_variant	SNV	rs1444068618
	0.000815016	0.00109591	0.00149722	0	0	0	0	chr16:31490344 [T,C]	p.(Cys610Arg)	missense_variant	SNV	rs1483067817
	0.000815016	0.00109591	0.00149722	0	0	0	0	chr16:31488955 [C,G]	c.1356C>G(p.(Leu452=))	synonymous_variant	SNV	rs199626017
	0.000815016	0.00109591	0.00149722	0	0	0	0	chr16:31483127 [C,T]		5_prime_UTR_variant	SNV	rs201979139
	0.000815016	0.00109591	0.00149722	0	0	0	0	chr16:31483132 [G,C]		5_prime_UTR_variant	SNV	rs2082468663
	0.000815016	0.00109591	0.00149722	0	0	0	0	chr16:31487333 [G,A]	c.588G>A(p.(Ala196=))	synonymous_variant	SNV	rs2082503768
	0.000815016	0.00109591	0.00149722	0	0	0	0	chr16:31487541 [G,A]	p.(Val223Met)	missense_variant	SNV	rs2082506677
	0.000815016	0.00109591	0.00149722	0	0	0	0	chr16:31487586 [A,C]	p.(Thr238Pro)	missense_variant	SNV	rs2082507572
	0.000815016	0.00109591	0.00149722	0	0	0	0	chr16:31487598 [G,C]	p.(Val242Leu)	missense_variant	SNV	rs2082507834
	0.000815016	0.00109591	0.00149722	0	0	0	0	chr16:31488053 [T,C]	p.(Cys301Arg)	missense_variant	SNV	rs2082514295
	0.000815016	0.00109591	0.00149722	0	0	0	0	chr16:31488656 [C,T]	c.1164C>T(p.(Ala388=))	synonymous_variant	SNV	rs2082523362
	0.000815016	0.00109591	0.00149722	0	0	0	0	chr16:31488898 [C,A]	c.1299C>A(p.(Ile433=))	synonymous_variant	SNV	rs2082527945
	0.000815016	0.00109591	0.00149722	0	0	0	0	chr16:31489526 [G,A]		intron_variant	SNV	rs2082540484
	0.000815016	0.00109591	0.00149722	0	0	0	0	chr16:31488416 [G,A]	p.(Arg352Lys)	missense_variant	SNV	rs374029198
	0.000815016	0.00109591	0.00149722	0	0	0	0	chr16:31489052 [A,G]		intron_variant, splice_region_variant	SNV	rs376194734
	0.000815016	0.00109591	0.00149722	0	0	0	0	chr16:31490081 [G,C]		intron_variant	SNV	rs532838657
	0.000815016	0.00109591	0.00149722	0	0	0	0	chr16:31483139 [G,C]	p.?	start_lost	SNV	rs747255279
	0.000815016	0.00109591	0.00149722	0	0	0	0	chr16:31488655 [C,T]	p.(Ala388Val)	missense_variant	SNV	rs752157404
	0.000815016	0.00109591	0.00149722	0	0	0	0	chr16:31489017 [TGGCGCTCTTCGTGCC,T]	p.(Ala474_Pro478del)	inframe_deletion	deletion	rs760742567
	0.000815016	0.00109591	0.00149722	0	0	0	0	chr16:31490377 [G,T]	p.(Gly621Trp)	missense_variant	SNV	rs768964115
	0.000815016	0.00109591	0.00149722	0	0	0	0	chr16:31489112 [T,C]		intron_variant	SNV	rs771562669
	0.000815016	0.00109591	0.00149722	0	0	0	0	chr16:31485871 [T,C]	p.(Leu149Pro)	missense_variant	SNV	rs776591467
	0.000815016	0.00109591	0.00149722	0	0	0	0	chr16:31490378 [G,C]	p.(Gly621Ala)	missense_variant	SNV	rs777035063
	0.000815016	0.00109591	0.00149722	0	0	0	0	chr16:31489552 [T,C]		intron_variant	SNV	rs899319864
	0.000815016	0.00109591	0.00149722	0	0	0	0	chr16:31484868 [G,A]	p.(Gly83Asp)	missense_variant	SNV	rs920442229
	0.000815016	0.00109591	0.00149722	0	0	0	0	chr16:31488625 [T,C]	p.(Leu378Pro)	missense_variant	SNV	rs939909045
	0.000815016	0.00109591	0.00149722	0	0	0	0	chr16:31488942 [A,T]	p.(Gln448Leu)	missense_variant	SNV	rs959853124
	0.000815016	0.00109591	0.00149722	0	0	0	0	chr16:31490440 [G,A]	p.(Asp42Asn)	missense_variant	SNV
	0.000815016	0.00109591	0.00149722	0	0	0	0	chr16:31490322 [G,C]	c.1806G>C(p.(Pro602=))	synonymous_variant	SNV	rs368649902	uncertain significance
	0.00122252	0.00109591	0.00149722	0	0	0	0	chr16:31489037 [G,C]	p.(Val480Leu)	missense_variant	SNV	rs761264242
	0.00122252	0.00109591	0.00149722	0.00175707	0	0	0	chr16:31484833 [C,T]	c.213C>T(p.(Leu71=))	synonymous_variant	SNV
	0.00122252	0.00109591	0.00149722	0.00175707	0	0	0	chr16:31488063 [G,A]	p.(Gly304Glu)	missense_variant	SNV	rs1281319374
	0.00122252	0.00109591	0.00149722	0.00175707	0	0	0	chr16:31490658 [G,A]		3_prime_UTR_variant	SNV	rs2082558722
	0.00122252	0.00109591	0.00149722	0.00175707	0	0	0	chr16:31490509 [G,A]	p.(Val665Met)	missense_variant	SNV	rs764033463
	0.00122252	0.00109591	0.00149722	0.00175707	0	0	0	chr16:31486272 [A,C]	p.(Thr191Pro)	missense_variant	SNV	rs771791831
	0.00203754	0.00109591	0.00149722	0.0052712	0	0	0	chr16:31489272 [GTTC,G]	p.(Phe535del)	inframe_deletion	deletion	rs772594068
	0.00122252	0.00109591	0.00149722	0	0.0022205	0	0	chr16:31488747 [G,A]	p.(Asp419Asn)	missense_variant	SNV	rs1032587663
	0.00122252	0.00109591	0.00149722	0	0.0022205	0	0	chr16:31488895 [C,G]	p.(Phe432Leu)	missense_variant	SNV	rs1252070853
	0.00122252	0.00109591	0.00149722	0	0.0022205	0	0	chr16:31487531 [C,T]	c.657C>T(p.(Ala219=))	splice_region_variant, synonymous_variant	SNV	rs367548668	likely benign
	0.00244505	0.00109591	0.00149722	0	0.00888198	0	0	chr16:31484864 [G,T]	p.(Val82Leu)	missense_variant	SNV	rs752374990
	0.00122252	0.00109591	0.00149722	0	0	0.0310849	0	chr16:31490196 [G,A]	c.1758G>A(p.(Gln586=))	synonymous_variant	SNV	rs746724730
	0.00122252	0.00109591	0.00149722	0	0	0.0310849	0	chr16:31488385 [G,A]	p.(Glu342Lys)	missense_variant, splice_region_variant	SNV	rs750695233
	0.00122252	0.00109591	0.00224583	0	0	0	0	chr16:31488025 [GC,G]		intron_variant	deletion
	0.00122252	0.00109591	0.00224583	0	0	0	0	chr16:31487571 [T,C]	p.(Tyr233His)	missense_variant	SNV	rs1202125232
	0.00122252	0.00109591	0.00224583	0	0	0	0	chr16:31487717 [C,A]	c.843C>A(p.(Leu281=))	synonymous_variant	SNV	rs1221617003
	0.00122252	0.00109591	0.00224583	0	0	0	0	chr16:31489256 [A,G]	p.(Tyr528Cys)	missense_variant	SNV	rs1371882035
	0.00122252	0.00109591	0.00224583	0	0	0	0	chr16:31489040 [A,C]	p.(Asn481His)	missense_variant	SNV	rs1457634176
	0.00122252	0.00109591	0.00224583	0	0	0	0	chr16:31490718 [G,A]		3_prime_UTR_variant	SNV	rs1596623482
	0.00122252	0.00109591	0.00224583	0	0	0	0	chr16:31485825 [G,A]	p.(Gly134Ser)	missense_variant	SNV	rs200013869
	0.00122252	0.00109591	0.00224583	0	0	0	0	chr16:31490122 [A,T]	p.(Ser562Cys)	missense_variant	SNV	rs745687701
	0.00122252	0.00109591	0.00224583	0	0	0	0	chr16:31489297 [C,T]	p.(Leu542Phe)	missense_variant	SNV	rs754404838
	0.00203754	0.00109591	0.00299444	0.00175707	0	0	0	chr16:31488493 [A,C]		intron_variant, splice_region_variant	SNV	rs763974810
	0.00244505	0.00109591	0.00374305	0	0.0022205	0	0	chr16:31487524 [C,T]		intron_variant, splice_region_variant	SNV	rs1161122038
	0.000407508	0.000547954	0	0	0	0	0	chr16:31490554 [C,T]		3_prime_UTR_variant	SNV
	0.000407508	0.000547954	0	0	0	0	0	chr16:31490608 [G,A]		3_prime_UTR_variant	SNV
	0.000407508	0.000547954	0	0	0	0	0	chr16:31488024 [C,T]		intron_variant	SNV
	0.000407508	0.000547954	0	0	0	0	0	chr16:31489632 [T,G]		intron_variant	SNV
	0.000407508	0.000547954	0	0	0	0	0	chr16:31489856 [G,A]		intron_variant	SNV
	0.000407508	0.000547954	0	0	0	0	0	chr16:31489875 [G,A]		intron_variant	SNV
	0.000407508	0.000547954	0	0	0	0	0	chr16:31490091 [C,T]		intron_variant	SNV
	0.000407508	0.000547954	0	0	0	0	0	chr16:31490262 [G,A]		intron_variant	SNV
	0.000407508	0.000547954	0	0	0	0	0	chr16:31484929 [G,A]		intron_variant, splice_region_variant	SNV
	0.000407508	0.000547954	0	0	0	0	0	chr16:31488873 [G,T]		intron_variant, splice_region_variant	SNV
	0.000407508	0.000547954	0	0	0	0	0	chr16:31488765 [G,T]	p.(Val425Leu)	missense_variant	SNV
	0.000407508	0.000547954	0	0	0	0	0	chr16:31488912 [T,C]	p.(Val438Ala)	missense_variant	SNV
	0.000407508	0.000547954	0	0	0	0	0	chr16:31489020 [C,A]	p.(Ala474Glu)	missense_variant	SNV
	0.000407508	0.000547954	0	0	0	0	0	chr16:31489132 [T,C]	p.(Trp487Arg)	missense_variant	SNV
	0.000407508	0.000547954	0	0	0	0	0	chr16:31490102 [A,C]		splice_acceptor_variant	SNV
	0.000407508	0.000547954	0	0	0	0	0	chr16:31487548 [G,GGTA]	p.(Tyr226Ter)	stop_gained	insertion
	0.000407508	0.000547954	0	0	0	0	0	chr16:31485761 [G,A]	c.336G>A(p.(Leu112=))	synonymous_variant	SNV
	0.000407508	0.000547954	0	0	0	0	0	chr16:31487630 [C,T]	c.756C>T(p.(Ser252=))	synonymous_variant	SNV
	0.000407508	0.000547954	0	0	0	0	0	chr16:31488432 [G,T]	c.1071G>T(p.(Thr357=))	synonymous_variant	SNV
	0.000407508	0.000547954	0	0	0	0	0	chr16:31488764 [G,C]	c.1272G>C(p.(Leu424=))	synonymous_variant	SNV
	0.000407508	0.000547954	0	0	0	0	0	chr16:31489149 [C,T]	c.1476C>T(p.(Gly492=))	synonymous_variant	SNV
	0.000407508	0.000547954	0	0	0	0	0	chr16:31490761 [T,C]		3_prime_UTR_variant	SNV	rs1186919717
	0.000407508	0.000547954	0	0	0	0	0	chr16:31488734 [G,C]	c.1242G>C(p.(Arg414=))	synonymous_variant	SNV	rs1353444290
	0.000407508	0.000547954	0	0	0	0	0	chr16:31489001 [T,C]	p.(Ser468Pro)	missense_variant	SNV	rs1376565960
	0.000407508	0.000547954	0	0	0	0	0	chr16:31490485 [G,C]	p.(Ala657Pro)	missense_variant	SNV	rs1377101281
	0.000407508	0.000547954	0	0	0	0	0	chr16:31486177 [T,C]	p.(Met159Thr)	missense_variant	SNV	rs1462323826
	0.000407508	0.000547954	0	0	0	0	0	chr16:31489049 [G,C]		splice_donor_variant	SNV	rs1596621169
	0.000407508	0.000547954	0	0	0	0	0	chr16:31489108 [C,T]		intron_variant	SNV	rs1596621280
	0.000407508	0.000547954	0	0	0	0	0	chr16:31489683 [A,C]		intron_variant	SNV	rs1596622150
	0.000407508	0.000547954	0	0	0	0	0	chr16:31489684 [G,C]		intron_variant	SNV	rs1596622156
	0.000407508	0.000547954	0	0	0	0	0	chr16:31489178 [C,T]	p.(Pro502Leu)	missense_variant	SNV	rs200689340
	0.000407508	0.000547954	0	0	0	0	0	chr16:31487363 [C,T]	c.618C>T(p.(Phe206=))	synonymous_variant	SNV	rs2082504110
	0.000407508	0.000547954	0	0	0	0	0	chr16:31489708 [G,C]		intron_variant	SNV	rs2082543000
	0.000407508	0.000547954	0	0	0	0	0	chr16:31489858 [C,T]		intron_variant	SNV	rs2082545102
	0.000407508	0.000547954	0	0	0	0	0	chr16:31490478 [C,T]	c.1962C>T(p.(Asn654=))	synonymous_variant	SNV	rs2082555864
	0.000407508	0.000547954	0	0	0	0	0	chr16:31490575 [G,C]		3_prime_UTR_variant	SNV	rs535589155
	0.000407508	0.000547954	0	0	0	0	0	chr16:31489200 [C,T]	c.1527C>T(p.(Gly509=))	synonymous_variant	SNV	rs760573611
	0.000407508	0.000547954	0	0	0	0	0	chr16:31488617 [C,G]		intron_variant, splice_region_variant	SNV	rs760945249
	0.000407508	0.000547954	0	0	0	0	0	chr16:31488471 [C,T]	c.1110C>T(p.(Val370=))	synonymous_variant	SNV	rs763267191
	0.000407508	0.000547954	0	0	0	0	0	chr16:31488945 [G,C]	p.(Gly449Ala)	missense_variant	SNV	rs768392222
	0.000407508	0.000547954	0	0	0	0	0	chr16:31487343 [A,G]	p.(Thr200Ala)	missense_variant	SNV	rs776000201
	0.000407508	0.000547954	0	0	0	0	0	chr16:31487379 [G,A]	p.(Ala212Thr)	missense_variant	SNV	rs930071144
	0.000407508	0.000547954	0	0	0	0	0	chr16:31490043 [C,T]		intron_variant	SNV	rs982206127
	0.000407508	0.000547954	0	0	0	0	0	chr16:31483257 [T,G]	p.(Leu41Val)	missense_variant	SNV
	0.000815016	0.000547954	0	0	0	0	0	chr16:31483222 [T,C]	p.(Ile29Thr)	missense_variant	SNV	rs1567386849
	0.000815016	0.000547954	0	0	0	0	0	chr16:31489487 [A,T]		intron_variant	SNV	rs1596622008
	0.000815016	0.000547954	0	0	0	0	0	chr16:31483237 [T,A]	p.(Leu34Gln)	missense_variant	SNV	rs749287673
	0.000815016	0.000547954	0	0	0	0	0	chr16:31490239 [C,G]		intron_variant	SNV	rs754037246
	0.000815016	0.000547954	0	0	0	0	0	chr16:31487709 [C,A]	p.(Leu279Met)	missense_variant	SNV	rs774481531
	0.00122252	0.000547954	0	0	0	0	0	chr16:31489674 [G,A]		intron_variant	SNV
	0.00122252	0.000547954	0	0	0	0	0	chr16:31489013 [G,C]	p.(Val472Leu)	missense_variant	SNV	rs562083857
	0.000407508	0.000547954	0	0.00175707	0	0	0	chr16:31490561 [C,A]		3_prime_UTR_variant	SNV
	0.000407508	0.000547954	0	0.00175707	0	0	0	chr16:31490707 [A,C]		3_prime_UTR_variant	SNV
	0.000407508	0.000547954	0	0.00175707	0	0	0	chr16:31483135 [G,A]		5_prime_UTR_variant	SNV
	0.000407508	0.000547954	0	0.00175707	0	0	0	chr16:31489169 [GCCTGATTC,G]	p.(Leu500ArgfsTer64)	frameshift_variant	deletion
	0.000407508	0.000547954	0	0.00175707	0	0	0	chr16:31483277 [G,A]		intron_variant	SNV
	0.000407508	0.000547954	0	0.00175707	0	0	0	chr16:31487516 [G,T]		intron_variant	SNV
	0.000407508	0.000547954	0	0.00175707	0	0	0	chr16:31489063 [CGT,C]		intron_variant	deletion
	0.000407508	0.000547954	0	0.00175707	0	0	0	chr16:31489484 [A,C]		intron_variant	SNV
	0.000407508	0.000547954	0	0.00175707	0	0	0	chr16:31489544 [G,C]		intron_variant	SNV
	0.000407508	0.000547954	0	0.00175707	0	0	0	chr16:31489587 [T,C]		intron_variant	SNV
	0.000407508	0.000547954	0	0.00175707	0	0	0	chr16:31489632 [T,C]		intron_variant	SNV
	0.000407508	0.000547954	0	0.00175707	0	0	0	chr16:31489638 [G,T]		intron_variant	SNV
	0.000407508	0.000547954	0	0.00175707	0	0	0	chr16:31489650 [G,T]		intron_variant	SNV
	0.000407508	0.000547954	0	0.00175707	0	0	0	chr16:31489681 [C,G]		intron_variant	SNV
	0.000407508	0.000547954	0	0.00175707	0	0	0	chr16:31489688 [G,C]		intron_variant	SNV
	0.000407508	0.000547954	0	0.00175707	0	0	0	chr16:31489922 [T,A]		intron_variant	SNV
	0.000407508	0.000547954	0	0.00175707	0	0	0	chr16:31488496 [G,C]		intron_variant, splice_region_variant	SNV
	0.000407508	0.000547954	0	0.00175707	0	0	0	chr16:31483209 [G,A]	p.(Asp25Asn)	missense_variant	SNV
	0.000407508	0.000547954	0	0.00175707	0	0	0	chr16:31484731 [T,A]	p.(Met62Lys)	missense_variant	SNV
	0.000407508	0.000547954	0	0.00175707	0	0	0	chr16:31484858 [C,T]	p.(His80Tyr)	missense_variant	SNV
	0.000407508	0.000547954	0	0.00175707	0	0	0	chr16:31485837 [A,G]	p.(Ile138Val)	missense_variant	SNV
	0.000407508	0.000547954	0	0.00175707	0	0	0	chr16:31485843 [C,T]	p.(Leu140Phe)	missense_variant	SNV
	0.000407508	0.000547954	0	0.00175707	0	0	0	chr16:31487338 [T,G]	p.(Met198Arg)	missense_variant	SNV
	0.000407508	0.000547954	0	0.00175707	0	0	0	chr16:31487694 [C,G]	p.(Leu274Val)	missense_variant	SNV
	0.000407508	0.000547954	0	0.00175707	0	0	0	chr16:31488478 [C,G]	p.(Leu373Val)	missense_variant	SNV
	0.000407508	0.000547954	0	0.00175707	0	0	0	chr16:31488485 [C,A]	p.(Pro375His)	missense_variant	SNV
	0.000407508	0.000547954	0	0.00175707	0	0	0	chr16:31489228 [G,A]	p.(Ala519Thr)	missense_variant	SNV
	0.000407508	0.000547954	0	0.00175707	0	0	0	chr16:31490192 [T,C]	p.(Val585Ala)	missense_variant	SNV
	0.000407508	0.000547954	0	0.00175707	0	0	0	chr16:31490308 [G,C]		splice_acceptor_variant	SNV
	0.000407508	0.000547954	0	0.00175707	0	0	0	chr16:31485779 [G,C]	c.354G>C(p.(Leu118=))	synonymous_variant	SNV
	0.000407508	0.000547954	0	0.00175707	0	0	0	chr16:31487372 [G,T]	c.627G>T(p.(Leu209=))	synonymous_variant	SNV
	0.000407508	0.000547954	0	0.00175707	0	0	0	chr16:31487729 [C,A]	c.855C>A(p.(Ile285=))	synonymous_variant	SNV
	0.000407508	0.000547954	0	0.00175707	0	0	0	chr16:31488411 [G,T]	c.1050G>T(p.(Val350=))	synonymous_variant	SNV
	0.000407508	0.000547954	0	0.00175707	0	0	0	chr16:31488456 [C,G]	c.1095C>G(p.(Ala365=))	synonymous_variant	SNV
	0.000407508	0.000547954	0	0.00175707	0	0	0	chr16:31489018 [G,A]	c.1419G>A(p.(Leu473=))	synonymous_variant	SNV
	0.000407508	0.000547954	0	0.00175707	0	0	0	chr16:31489272 [G,A]	c.1599G>A(p.(Leu533=))	synonymous_variant	SNV
	0.000407508	0.000547954	0	0.00175707	0	0	0	chr16:31488724 [C,A]	p.(Thr411Lys)	missense_variant	SNV	rs1008321006
	0.000407508	0.000547954	0	0.00175707	0	0	0	chr16:31488724 [C,T]	p.(Thr411Met)	missense_variant	SNV	rs1008321006
	0.000407508	0.000547954	0	0.00175707	0	0	0	chr16:31488372 [C,T]		intron_variant	SNV	rs1008788353
	0.000407508	0.000547954	0	0.00175707	0	0	0	chr16:31488066 [A,C]	p.(Lys305Thr)	missense_variant	SNV	rs1024666449
	0.000407508	0.000547954	0	0.00175707	0	0	0	chr16:31485789 [G,T]	p.(Val122Phe)	missense_variant	SNV	rs1031747869
	0.000407508	0.000547954	0	0.00175707	0	0	0	chr16:31489783 [G,C]		intron_variant	SNV	rs1036377700
	0.000407508	0.000547954	0	0.00175707	0	0	0	chr16:31483246 [T,C]	p.(Ile37Thr)	missense_variant	SNV	rs1162798069
	0.000407508	0.000547954	0	0.00175707	0	0	0	chr16:31489245 [G,C]	c.1572G>C(p.(Val524=))	synonymous_variant	SNV	rs1171608131
	0.000407508	0.000547954	0	0.00175707	0	0	0	chr16:31489048 [G,C]	p.(Gln483His)	missense_variant, splice_region_variant	SNV	rs1187374210
	0.000407508	0.000547954	0	0.00175707	0	0	0	chr16:31487643 [C,T]	p.(Arg257Ter)	stop_gained	SNV	rs1330138332
	0.000407508	0.000547954	0	0.00175707	0	0	0	chr16:31488388 [G,A]	p.(Val343Met)	missense_variant	SNV	rs1335352460
	0.000407508	0.000547954	0	0.00175707	0	0	0	chr16:31488035 [T,C]		intron_variant, splice_region_variant	SNV	rs1360868514
	0.000407508	0.000547954	0	0.00175707	0	0	0	chr16:31487312 [T,G]		intron_variant, splice_region_variant	SNV	rs1397369779
	0.000407508	0.000547954	0	0.00175707	0	0	0	chr16:31489915 [CT,C]		intron_variant	deletion	rs1417310809
	0.000407508	0.000547954	0	0.00175707	0	0	0	chr16:31489253 [T,G]	p.(Leu527Arg)	missense_variant	SNV	rs1455696107
	0.000407508	0.000547954	0	0.00175707	0	0	0	chr16:31490655 [C,A]		3_prime_UTR_variant	SNV	rs1479538098
	0.000407508	0.000547954	0	0.00175707	0	0	0	chr16:31486285 [G,T]		intron_variant	SNV	rs1596618287
	0.000407508	0.000547954	0	0.00175707	0	0	0	chr16:31489328 [C,T]	p.(Pro552Leu)	missense_variant	SNV	rs192534522
	0.000407508	0.000547954	0	0.00175707	0	0	0	chr16:31487527 [C,T]		intron_variant, splice_region_variant	SNV	rs2082506392
	0.000407508	0.000547954	0	0.00175707	0	0	0	chr16:31488643 [CGGTCATGCTG,C]	p.(Val385ProfsTer48)	frameshift_variant	deletion	rs2082523114
	0.000407508	0.000547954	0	0.00175707	0	0	0	chr16:31488717 [AT,A]	p.(Ile409ThrfsTer27)	frameshift_variant	deletion	rs2082524291
	0.000407508	0.000547954	0	0.00175707	0	0	0	chr16:31489243 [G,A]	p.(Val524Met)	missense_variant	SNV	rs2082535332
	0.000407508	0.000547954	0	0.00175707	0	0	0	chr16:31489255 [T,C]	p.(Tyr528His)	missense_variant	SNV	rs2082535708
	0.000407508	0.000547954	0	0.00175707	0	0	0	chr16:31489757 [T,C]		intron_variant	SNV	rs2082543685
	0.000407508	0.000547954	0	0.00175707	0	0	0	chr16:31489812 [A,T]		intron_variant	SNV	rs2082544547
	0.000407508	0.000547954	0	0.00175707	0	0	0	chr16:31489846 [G,A]		intron_variant	SNV	rs2082544949
	0.000407508	0.000547954	0	0.00175707	0	0	0	chr16:31490119 [T,TAC]	p.(Phe561TyrfsTer37)	frameshift_variant	insertion	rs2082549151
	0.000407508	0.000547954	0	0.00175707	0	0	0	chr16:31490548 [T,A]		3_prime_UTR_variant	SNV	rs2082557154
	0.000407508	0.000547954	0	0.00175707	0	0	0	chr16:31489141 [A,C]	p.(Ile490Leu)	missense_variant	SNV	rs373733290
	0.000407508	0.000547954	0	0.00175707	0	0	0	chr16:31490035 [G,A]		intron_variant	SNV	rs375719916
	0.000407508	0.000547954	0	0.00175707	0	0	0	chr16:31490276 [G,A]		intron_variant	SNV	rs376265028
	0.000407508	0.000547954	0	0.00175707	0	0	0	chr16:31489353 [G,A]		intron_variant	SNV	rs559507725
	0.000407508	0.000547954	0	0.00175707	0	0	0	chr16:31489891 [C,G]		intron_variant	SNV	rs746975838
	0.000407508	0.000547954	0	0.00175707	0	0	0	chr16:31490240 [C,T]		intron_variant	SNV	rs757291294
	0.000407508	0.000547954	0	0.00175707	0	0	0	chr16:31489169 [G,A]	p.(Arg499His)	missense_variant	SNV	rs757850961
	0.000407508	0.000547954	0	0.00175707	0	0	0	chr16:31483167 [C,T]	p.(Pro11Ser)	missense_variant	SNV	rs759115500
	0.000407508	0.000547954	0	0.00175707	0	0	0	chr16:31488948 [G,A]	p.(Gly450Glu)	missense_variant	SNV	rs761304782
	0.000407508	0.000547954	0	0.00175707	0	0	0	chr16:31490526 [C,T]	c.2010C>T(p.(Phe670=))	synonymous_variant	SNV	rs764966449
	0.000407508	0.000547954	0	0.00175707	0	0	0	chr16:31490247 [G,A]		intron_variant	SNV	rs765301127
	0.000407508	0.000547954	0	0.00175707	0	0	0	chr16:31488867 [G,A]		intron_variant	SNV	rs771925129
	0.000407508	0.000547954	0	0.00175707	0	0	0	chr16:31489335 [G,A]	c.1662G>A(p.(Lys554=))	synonymous_variant	SNV	rs774054270
	0.000407508	0.000547954	0	0.00175707	0	0	0	chr16:31489062 [G,C]		intron_variant	SNV	rs777309894
	0.000407508	0.000547954	0	0.00175707	0	0	0	chr16:31488872 [C,A]		intron_variant, splice_region_variant	SNV	rs778977924
	0.000407508	0.000547954	0	0.00175707	0	0	0	chr16:31489170 [C,A]	c.1497C>A(p.(Arg499=))	synonymous_variant	SNV	rs779612373
	0.000407508	0.000547954	0	0.00175707	0	0	0	chr16:31490184 [A,C]	c.1746A>C(p.(Ser582=))	synonymous_variant	SNV	rs779812189
	0.000407508	0.000547954	0	0.00175707	0	0	0	chr16:31489110 [G,A]		intron_variant	SNV	rs985768931
	0.000407508	0.000547954	0	0.00175707	0	0	0	chr16:31483232 [T,G]	p.(Tyr32Ter)	stop_gained	SNV
	0.000407508	0.000547954	0	0.00175707	0	0	0	chr16:31489181 [A,C]	p.(Glu503Ala)	missense_variant	SNV
	0.000407508	0.000547954	0	0.00175707	0	0	0	chr16:31488888 [TG,T]	p.(Val431CysfsTer5)	frameshift_variant	deletion	rs1555496083	pathogenic
	0.000407508	0.000547954	0	0.00175707	0	0	0	chr16:31488942 [A,AG]	p.(Gly450ArgfsTer12)	frameshift_variant	insertion	rs765873464	uncertain significance
	0.000815016	0.000547954	0	0.00175707	0	0	0	chr16:31488173 [G,C]	p.(Asp341His)	missense_variant, splice_region_variant	SNV	rs769446511
	0.00122252	0.000547954	0	0.00175707	0	0	0	chr16:31490618 [A,C]		3_prime_UTR_variant	SNV	rs1000598313
	0.000815016	0.000547954	0	0.00351414	0	0	0	chr16:31489882 [C,G]		intron_variant	SNV
	0.000815016	0.000547954	0	0.00351414	0	0	0	chr16:31488032 [C,T]		intron_variant, splice_region_variant	SNV
	0.000815016	0.000547954	0	0.00351414	0	0	0	chr16:31489116 [T,C]		intron_variant, splice_region_variant	SNV
	0.000815016	0.000547954	0	0.00351414	0	0	0	chr16:31485846 [T,C]	p.(Tyr141His)	missense_variant	SNV
	0.000815016	0.000547954	0	0.00351414	0	0	0	chr16:31487370 [C,G]	p.(Leu209Val)	missense_variant	SNV
	0.000815016	0.000547954	0	0.00351414	0	0	0	chr16:31489030 [G,A]	c.1431G>A(p.(Val477=))	synonymous_variant	SNV
	0.000815016	0.000547954	0	0.00351414	0	0	0	chr16:31490337 [C,T]	c.1821C>T(p.(Phe607=))	synonymous_variant	SNV	rs1162874051
	0.000815016	0.000547954	0	0.00351414	0	0	0	chr16:31488433 [G,T]	p.(Glu358Ter)	stop_gained	SNV	rs1303560729
	0.000815016	0.000547954	0	0.00351414	0	0	0	chr16:31490164 [G,T]	p.(Asp576Tyr)	missense_variant	SNV	rs1350055142
	0.000815016	0.000547954	0	0.00351414	0	0	0	chr16:31489921 [G,A]		intron_variant	SNV	rs1409091416
	0.000815016	0.000547954	0	0.00351414	0	0	0	chr16:31487719 [G,GACTC]	p.(Ile285HisfsTer66)	frameshift_variant	insertion	rs2082509570
	0.000815016	0.000547954	0	0.00351414	0	0	0	chr16:31490416 [G,A]	p.(Ala634Thr)	missense_variant	SNV	rs368278064
	0.000815016	0.000547954	0	0.00351414	0	0	0	chr16:31483265 [G,A]		intron_variant, splice_region_variant	SNV	rs373529115
	0.000815016	0.000547954	0	0.00351414	0	0	0	chr16:31485719 [C,G]		intron_variant	SNV	rs773617530
	0.000815016	0.000547954	0	0.00351414	0	0	0	chr16:31484813 [A,G]		intron_variant, splice_region_variant	SNV	rs776013216
	0.000815016	0.000547954	0	0.00351414	0	0	0	chr16:31489739 [G,T]		intron_variant	SNV	rs959911498
	0.00122252	0.000547954	0	0.0052712	0	0	0	chr16:31490644 [G,T]		3_prime_UTR_variant	SNV
	0.00122252	0.000547954	0	0.0052712	0	0	0	chr16:31490645 [C,A]		3_prime_UTR_variant	SNV
	0.00122252	0.000547954	0	0.0052712	0	0	0	chr16:31488677 [C,T]	c.1185C>T(p.(Ala395=))	synonymous_variant	SNV
	0.00122252	0.000547954	0	0.0052712	0	0	0	chr16:31487392 [T,C]	p.(Met216Thr)	missense_variant	SNV	rs1001821063
	0.00122252	0.000547954	0	0.0052712	0	0	0	chr16:31490283 [A,G]		intron_variant	SNV	rs1192301956
	0.00122252	0.000547954	0	0.0052712	0	0	0	chr16:31487714 [C,A]	c.840C>A(p.(Leu280=))	synonymous_variant	SNV	rs1441071502
	0.00122252	0.000547954	0	0.0052712	0	0	0	chr16:31488759 [C,T]	c.1267C>T(p.(Leu423=))	synonymous_variant	SNV	rs1465431720
	0.00122252	0.000547954	0	0.0052712	0	0	0	chr16:31488052 [C,T]	c.900C>T(p.(Arg300=))	synonymous_variant	SNV	rs771215763
	0.00122252	0.000547954	0	0.0052712	0	0	0	chr16:31485810 [C,G]	p.(Leu129Val)	missense_variant	SNV	rs775633855
	0.00122252	0.000547954	0	0.0052712	0	0	0	chr16:31490366 [T,C]	p.(Met617Thr)	missense_variant	SNV	rs777461500
	0.00203754	0.000547954	0	0.00878534	0	0	0	chr16:31487688 [G,A]	p.(Gly272Arg)	missense_variant	SNV	rs777051141
	0.000407508	0.000547954	0	0	0.0022205	0	0	chr16:31490667 [C,T]		3_prime_UTR_variant	SNV
	0.000407508	0.000547954	0	0	0.0022205	0	0	chr16:31490767 [G,A]		3_prime_UTR_variant	SNV
	0.000407508	0.000547954	0	0	0.0022205	0	0	chr16:31485860 [CT,C]	p.(Ser146ProfsTer41)	frameshift_variant	deletion
	0.000407508	0.000547954	0	0	0.0022205	0	0	chr16:31487619 [G,GA]	p.(Gly249GlufsTer101)	frameshift_variant	insertion
	0.000407508	0.000547954	0	0	0.0022205	0	0	chr16:31487671 [T,TCCTAC]	p.(Arg267LeufsTer6)	frameshift_variant	insertion
	0.000407508	0.000547954	0	0	0.0022205	0	0	chr16:31488666 [T,TCC]	p.(Ser393ProfsTer44)	frameshift_variant	insertion
	0.000407508	0.000547954	0	0	0.0022205	0	0	chr16:31489304 [TCTCC,T]	p.(Ser545CysfsTer51)	frameshift_variant	deletion
	0.000407508	0.000547954	0	0	0.0022205	0	0	chr16:31489325 [TC,T]	p.(Arg553GlufsTer44)	frameshift_variant	deletion
	0.000407508	0.000547954	0	0	0.0022205	0	0	chr16:31486259 [G,GATT]	p.(Ile187dup)	inframe_insertion	insertion
	0.000407508	0.000547954	0	0	0.0022205	0	0	chr16:31487616 [G,GTCATCC]	p.(Val248_Gly249insIleLeu)	inframe_insertion	insertion
	0.000407508	0.000547954	0	0	0.0022205	0	0	chr16:31487669 [G,GGTAGGA]	p.(Leu265_Leu266insValGly)	inframe_insertion	insertion
	0.000407508	0.000547954	0	0	0.0022205	0	0	chr16:31488688 [A,ACAG]	p.(Ser402dup)	inframe_insertion	insertion
	0.000407508	0.000547954	0	0	0.0022205	0	0	chr16:31484934 [CT,C]		intron_variant	deletion
	0.000407508	0.000547954	0	0	0.0022205	0	0	chr16:31488029 [C,T]		intron_variant	SNV
	0.000407508	0.000547954	0	0	0.0022205	0	0	chr16:31488785 [C,G]		intron_variant	SNV
	0.000407508	0.000547954	0	0	0.0022205	0	0	chr16:31489459 [C,T]		intron_variant	SNV
	0.000407508	0.000547954	0	0	0.0022205	0	0	chr16:31489488 [A,T]		intron_variant	SNV
	0.000407508	0.000547954	0	0	0.0022205	0	0	chr16:31489574 [C,T]		intron_variant	SNV
	0.000407508	0.000547954	0	0	0.0022205	0	0	chr16:31489605 [G,A]		intron_variant	SNV
	0.000407508	0.000547954	0	0	0.0022205	0	0	chr16:31489618 [G,C]		intron_variant	SNV
	0.000407508	0.000547954	0	0	0.0022205	0	0	chr16:31489630 [T,C]		intron_variant	SNV
	0.000407508	0.000547954	0	0	0.0022205	0	0	chr16:31489714 [G,A]		intron_variant	SNV
	0.000407508	0.000547954	0	0	0.0022205	0	0	chr16:31489846 [GGT,G]		intron_variant	deletion
	0.000407508	0.000547954	0	0	0.0022205	0	0	chr16:31489863 [G,C]		intron_variant	SNV
	0.000407508	0.000547954	0	0	0.0022205	0	0	chr16:31489866 [G,C]		intron_variant	SNV
	0.000407508	0.000547954	0	0	0.0022205	0	0	chr16:31489876 [G,A]		intron_variant	SNV
	0.000407508	0.000547954	0	0	0.0022205	0	0	chr16:31489907 [C,T]		intron_variant	SNV
	0.000407508	0.000547954	0	0	0.0022205	0	0	chr16:31489921 [G,T]		intron_variant	SNV
	0.000407508	0.000547954	0	0	0.0022205	0	0	chr16:31489942 [C,T]		intron_variant	SNV
	0.000407508	0.000547954	0	0	0.0022205	0	0	chr16:31490257 [C,A]		intron_variant	SNV
	0.000407508	0.000547954	0	0	0.0022205	0	0	chr16:31490288 [C,CA]		intron_variant	insertion
	0.000407508	0.000547954	0	0	0.0022205	0	0	chr16:31490291 [G,T]		intron_variant	SNV
	0.000407508	0.000547954	0	0	0.0022205	0	0	chr16:31484752 [G,C]		intron_variant, splice_region_variant	SNV
	0.000407508	0.000547954	0	0	0.0022205	0	0	chr16:31487313 [G,A]		intron_variant, splice_region_variant	SNV
	0.000407508	0.000547954	0	0	0.0022205	0	0	chr16:31488179 [A,G]		intron_variant, splice_region_variant	SNV
	0.000407508	0.000547954	0	0	0.0022205	0	0	chr16:31488619 [C,T]		intron_variant, splice_region_variant	SNV
	0.000407508	0.000547954	0	0	0.0022205	0	0	chr16:31488779 [C,T]		intron_variant, splice_region_variant	SNV
	0.000407508	0.000547954	0	0	0.0022205	0	0	chr16:31486210 [T,C]	p.(Leu170Pro)	missense_variant	SNV
	0.000407508	0.000547954	0	0	0.0022205	0	0	chr16:31487394 [G,T]	p.(Gly217Cys)	missense_variant	SNV
	0.000407508	0.000547954	0	0	0.0022205	0	0	chr16:31487662 [A,G]	p.(Tyr263Cys)	missense_variant	SNV
	0.000407508	0.000547954	0	0	0.0022205	0	0	chr16:31487698 [C,T]	p.(Pro275Leu)	missense_variant	SNV
	0.000407508	0.000547954	0	0	0.0022205	0	0	chr16:31487733 [T,G]	p.(Ser287Ala)	missense_variant	SNV
	0.000407508	0.000547954	0	0	0.0022205	0	0	chr16:31488078 [A,G]	p.(His309Arg)	missense_variant	SNV
	0.000407508	0.000547954	0	0	0.0022205	0	0	chr16:31488119 [A,C]	p.(Thr323Pro)	missense_variant	SNV
	0.000407508	0.000547954	0	0	0.0022205	0	0	chr16:31488481 [A,C]	p.(Met374Leu)	missense_variant	SNV
	0.000407508	0.000547954	0	0	0.0022205	0	0	chr16:31488628 [G,C]	p.(Arg379Pro)	missense_variant	SNV
	0.000407508	0.000547954	0	0	0.0022205	0	0	chr16:31488636 [A,G]	p.(Met382Val)	missense_variant	SNV
	0.000407508	0.000547954	0	0	0.0022205	0	0	chr16:31488708 [A,G]	p.(Thr406Ala)	missense_variant	SNV
	0.000407508	0.000547954	0	0	0.0022205	0	0	chr16:31488724 [C,G]	p.(Thr411Arg)	missense_variant	SNV
	0.000407508	0.000547954	0	0	0.0022205	0	0	chr16:31490134 [A,G]	p.(Ser566Gly)	missense_variant	SNV
	0.000407508	0.000547954	0	0	0.0022205	0	0	chr16:31490191 [G,A]	p.(Val585Ile)	missense_variant	SNV
	0.000407508	0.000547954	0	0	0.0022205	0	0	chr16:31490191 [G,C]	p.(Val585Leu)	missense_variant	SNV
	0.000407508	0.000547954	0	0	0.0022205	0	0	chr16:31490201 [G,C]	p.(Gly588Ala)	missense_variant	SNV
	0.000407508	0.000547954	0	0	0.0022205	0	0	chr16:31490339 [G,C]	p.(Arg608Pro)	missense_variant	SNV
	0.000407508	0.000547954	0	0	0.0022205	0	0	chr16:31490444 [T,G]	p.(Ile643Ser)	missense_variant	SNV
	0.000407508	0.000547954	0	0	0.0022205	0	0	chr16:31490486 [C,T]	p.(Ala657Val)	missense_variant	SNV
	0.000407508	0.000547954	0	0	0.0022205	0	0	chr16:31490309 [A,G]	p.(Glu598Gly)	missense_variant, splice_region_variant	SNV
	0.000407508	0.000547954	0	0	0.0022205	0	0	chr16:31489046 [C,T]	p.(Gln483Ter)	splice_region_variant, stop_gained	SNV
	0.000407508	0.000547954	0	0	0.0022205	0	0	chr16:31488770 [A,G]	c.1278A>G(p.(Gly426=))	splice_region_variant, synonymous_variant	SNV
	0.000407508	0.000547954	0	0	0.0022205	0	0	chr16:31488968 [C,T]	p.(Gln457Ter)	stop_gained	SNV
	0.000407508	0.000547954	0	0	0.0022205	0	0	chr16:31486256 [C,T]	c.555C>T(p.(Thr185=))	synonymous_variant	SNV
	0.000407508	0.000547954	0	0	0.0022205	0	0	chr16:31487333 [G,T]	c.588G>T(p.(Ala196=))	synonymous_variant	SNV
	0.000407508	0.000547954	0	0	0.0022205	0	0	chr16:31488435 [G,A]	c.1074G>A(p.(Glu358=))	synonymous_variant	SNV
	0.000407508	0.000547954	0	0	0.0022205	0	0	chr16:31489009 [C,T]	c.1410C>T(p.(Val470=))	synonymous_variant	SNV
	0.000407508	0.000547954	0	0	0.0022205	0	0	chr16:31489305 [C,G]	c.1632C>G(p.(Val544=))	synonymous_variant	SNV
	0.000407508	0.000547954	0	0	0.0022205	0	0	chr16:31490385 [C,T]	c.1869C>T(p.(Gly623=))	synonymous_variant	SNV
	0.000407508	0.000547954	0	0	0.0022205	0	0	chr16:31490618 [A,G]		3_prime_UTR_variant	SNV	rs1000598313
	0.000407508	0.000547954	0	0	0.0022205	0	0	chr16:31488372 [C,G]		intron_variant	SNV	rs1008788353
	0.000407508	0.000547954	0	0	0.0022205	0	0	chr16:31487681 [C,A]	c.807C>A(p.(Pro269=))	synonymous_variant	SNV	rs1177650465
	0.000407508	0.000547954	0	0	0.0022205	0	0	chr16:31488411 [G,A]	c.1050G>A(p.(Val350=))	synonymous_variant	SNV	rs1181392831
	0.000407508	0.000547954	0	0	0.0022205	0	0	chr16:31487413 [C,G]		intron_variant	SNV	rs1196839143
	0.000407508	0.000547954	0	0	0.0022205	0	0	chr16:31489830 [C,T]		intron_variant	SNV	rs1201467957
	0.000407508	0.000547954	0	0	0.0022205	0	0	chr16:31489026 [T,C]	p.(Phe476Ser)	missense_variant	SNV	rs1228607965
	0.000407508	0.000547954	0	0	0.0022205	0	0	chr16:31487344 [C,A]	p.(Thr200Lys)	missense_variant	SNV	rs1247318051
	0.000407508	0.000547954	0	0	0.0022205	0	0	chr16:31489212 [G,A]	c.1539G>A(p.(Gln513=))	synonymous_variant	SNV	rs1248328576
	0.000407508	0.000547954	0	0	0.0022205	0	0	chr16:31488408 [G,A]	c.1047G>A(p.(Glu349=))	synonymous_variant	SNV	rs1279077520
	0.000407508	0.000547954	0	0	0.0022205	0	0	chr16:31490702 [T,C]		3_prime_UTR_variant	SNV	rs1324199504
	0.000407508	0.000547954	0	0	0.0022205	0	0	chr16:31487555 [G,A]	c.681G>A(p.(Ser227=))	synonymous_variant	SNV	rs1354746378
	0.000407508	0.000547954	0	0	0.0022205	0	0	chr16:31489949 [G,C]		intron_variant	SNV	rs1363627338
	0.000407508	0.000547954	0	0	0.0022205	0	0	chr16:31488031 [C,A]		intron_variant, splice_region_variant	SNV	rs1369147754
	0.000407508	0.000547954	0	0	0.0022205	0	0	chr16:31485876 [A,G]	p.(Ile151Val)	missense_variant	SNV	rs146552221
	0.000407508	0.000547954	0	0	0.0022205	0	0	chr16:31487655 [G,A]	p.(Asp261Asn)	missense_variant	SNV	rs1466448059
	0.000407508	0.000547954	0	0	0.0022205	0	0	chr16:31488427 [G,A]	p.(Gly356Ser)	missense_variant	SNV	rs1468032457
	0.000407508	0.000547954	0	0	0.0022205	0	0	chr16:31484699 [T,C]	c.153T>C(p.(Thr51=))	synonymous_variant	SNV	rs2082481238
	0.000407508	0.000547954	0	0	0.0022205	0	0	chr16:31485727 [A,G]		splice_acceptor_variant	SNV	rs2082489528
	0.000407508	0.000547954	0	0	0.0022205	0	0	chr16:31486211 [G,A]	c.510G>A(p.(Leu170=))	synonymous_variant	SNV	rs2082494296
	0.000407508	0.000547954	0	0	0.0022205	0	0	chr16:31488710 [C,T]	c.1218C>T(p.(Thr406=))	synonymous_variant	SNV	rs2082524093
	0.000407508	0.000547954	0	0	0.0022205	0	0	chr16:31488778 [G,A]		intron_variant, splice_region_variant	SNV	rs2082525685
	0.000407508	0.000547954	0	0	0.0022205	0	0	chr16:31488877 [C,T]		intron_variant, splice_region_variant	SNV	rs2082527475
	0.000407508	0.000547954	0	0	0.0022205	0	0	chr16:31489737 [T,C]		intron_variant	SNV	rs2082543336
	0.000407508	0.000547954	0	0	0.0022205	0	0	chr16:31489968 [A,G]		intron_variant	SNV	rs2082546665
	0.000407508	0.000547954	0	0	0.0022205	0	0	chr16:31490051 [C,A]		intron_variant	SNV	rs2082548129
	0.000407508	0.000547954	0	0	0.0022205	0	0	chr16:31490410 [G,A]	p.(Glu632Lys)	missense_variant	SNV	rs2082554158
	0.000407508	0.000547954	0	0	0.0022205	0	0	chr16:31490560 [G,A]		3_prime_UTR_variant	SNV	rs2082557378
	0.000407508	0.000547954	0	0	0.0022205	0	0	chr16:31490560 [GC,G]		3_prime_UTR_variant	deletion	rs2082557403
	0.000407508	0.000547954	0	0	0.0022205	0	0	chr16:31489320 [G,T]	c.1647G>T(p.(Ala549=))	synonymous_variant	SNV	rs543496425
	0.000407508	0.000547954	0	0	0.0022205	0	0	chr16:31485849 [C,T]	c.424C>T(p.(Leu142=))	synonymous_variant	SNV	rs754363245
	0.000407508	0.000547954	0	0	0.0022205	0	0	chr16:31488387 [G,A]	c.1026G>A(p.(Glu342=))	synonymous_variant	SNV	rs763260120
	0.000407508	0.000547954	0	0	0.0022205	0	0	chr16:31488092 [T,C]	p.(Cys314Arg)	missense_variant	SNV	rs764896982
	0.000407508	0.000547954	0	0	0.0022205	0	0	chr16:31487604 [G,A]	p.(Glu244Lys)	missense_variant	SNV	rs765301969
	0.000407508	0.000547954	0	0	0.0022205	0	0	chr16:31490080 [C,T]		intron_variant	SNV	rs766818678
	0.000407508	0.000547954	0	0	0.0022205	0	0	chr16:31488952 [G,A]	c.1353G>A(p.(Gln451=))	synonymous_variant	SNV	rs768104482
	0.000407508	0.000547954	0	0	0.0022205	0	0	chr16:31488717 [A,G]	p.(Ile409Val)	missense_variant	SNV	rs769973584
	0.000407508	0.000547954	0	0	0.0022205	0	0	chr16:31483138 [T,G]	p.?	start_lost	SNV	rs780546914
	0.000407508	0.000547954	0	0	0.0022205	0	0	chr16:31484720 [A,C]	c.174A>C(p.(Ala58=))	synonymous_variant	SNV	rs889123054
	0.000407508	0.000547954	0	0	0.0022205	0	0	chr16:31490630 [G,A]		3_prime_UTR_variant	SNV	rs966660737
	0.000407508	0.000547954	0	0	0.0022205	0	0	chr16:31490712 [G,T]		3_prime_UTR_variant	SNV
	0.000407508	0.000547954	0	0	0.0022205	0	0	chr16:31488944 [G,T]	p.(Gly449Cys)	missense_variant	SNV	rs773289713	likely pathogenic
	0.000407508	0.000547954	0	0	0.0022205	0	0	chr16:31489232 [T,C]	p.(Phe520Ser)	missense_variant	SNV	rs749734676	uncertain significance
	0.000815016	0.000547954	0	0	0.0022205	0	0	chr16:31490395 [C,T]	p.(Pro627Ser)	missense_variant	SNV	rs2082553796
	0.000815016	0.000547954	0	0.00175707	0.0022205	0	0	chr16:31487380 [C,A]	p.(Ala212Asp)	missense_variant	SNV
	0.000815016	0.000547954	0	0.00175707	0.0022205	0	0	chr16:31487345 [G,T]	c.600G>T(p.(Thr200=))	synonymous_variant	SNV
	0.000815016	0.000547954	0	0.00175707	0.0022205	0	0	chr16:31490219 [T,C]	p.(Met594Thr)	missense_variant	SNV	rs1350207492
	0.000815016	0.000547954	0	0	0.00444099	0	0	chr16:31488499 [A,G]		intron_variant	SNV
	0.000815016	0.000547954	0	0	0.00444099	0	0	chr16:31489831 [A,C]		intron_variant	SNV
	0.000815016	0.000547954	0	0	0.00444099	0	0	chr16:31488969 [A,C]	p.(Gln457Pro)	missense_variant	SNV
	0.000815016	0.000547954	0	0	0.00444099	0	0	chr16:31490374 [G,A]	p.(Gly620Ser)	missense_variant	SNV
	0.000815016	0.000547954	0	0	0.00444099	0	0	chr16:31487627 [C,T]	c.753C>T(p.(Ile251=))	synonymous_variant	SNV
	0.000815016	0.000547954	0	0	0.00444099	0	0	chr16:31488632 [A,C]	c.1140A>C(p.(Gly380=))	synonymous_variant	SNV
	0.000815016	0.000547954	0	0	0.00444099	0	0	chr16:31488680 [C,T]	c.1188C>T(p.(Ser396=))	synonymous_variant	SNV
	0.000815016	0.000547954	0	0	0.00444099	0	0	chr16:31488472 [G,A]	p.(Val371Met)	missense_variant	SNV	rs1168451959
	0.000815016	0.000547954	0	0	0.00444099	0	0	chr16:31483217 [A,G]	c.81A>G(p.(Leu27=))	synonymous_variant	SNV	rs1413418824
	0.000815016	0.000547954	0	0	0.00444099	0	0	chr16:31489654 [G,C]		intron_variant	SNV	rs1596622134
	0.000815016	0.000547954	0	0	0.00444099	0	0	chr16:31490273 [C,G]		intron_variant	SNV	rs2082551698
	0.000815016	0.000547954	0	0	0.00444099	0	0	chr16:31490084 [C,A]		intron_variant	SNV	rs376197037
	0.000815016	0.000547954	0	0	0.00444099	0	0	chr16:31488426 [C,G]	p.(Cys355Trp)	missense_variant	SNV	rs572402377
	0.000815016	0.000547954	0	0	0.00444099	0	0	chr16:31488971 [G,A]	p.(Ala458Thr)	missense_variant	SNV	rs754159857
	0.000815016	0.000547954	0	0	0.00444099	0	0	chr16:31488972 [C,T]	p.(Ala458Val)	missense_variant	SNV	rs757410874
	0.000815016	0.000547954	0	0	0.00444099	0	0	chr16:31488780 [C,T]		intron_variant, splice_region_variant	SNV	rs758880470
	0.000815016	0.000547954	0	0	0.00444099	0	0	chr16:31490516 [T,C]	p.(Leu667Pro)	missense_variant	SNV	rs776541459
	0.000815016	0.000547954	0	0	0.00444099	0	0	chr16:31489517 [G,C]		intron_variant	SNV	rs928551347
	0.00203754	0.000547954	0	0.0052712	0.00444099	0	0	chr16:31484914 [C,T]	c.294C>T(p.(Phe98=))	synonymous_variant	SNV	rs398122802
	0.00122252	0.000547954	0	0	0.00666149	0	0	chr16:31487667 [C,T]	c.793C>T(p.(Leu265=))	synonymous_variant	SNV
	0.00122252	0.000547954	0	0	0.00666149	0	0	chr16:31484689 [A,G]	p.(Asn48Ser)	missense_variant	SNV	rs1214073393
	0.00122252	0.000547954	0	0	0.00666149	0	0	chr16:31489672 [C,T]		intron_variant	SNV	rs2082542381
	0.00122252	0.000547954	0	0	0.00666149	0	0	chr16:31488629 [C,A]	c.1137C>A(p.(Arg379=))	synonymous_variant	SNV	rs761863294
	0.00122252	0.000547954	0	0	0.00666149	0	0	chr16:31488647 [C,T]	c.1155C>T(p.(Val385=))	synonymous_variant	SNV	rs766185124
	0.000407508	0.000547954	0	0	0	0.0310849	0	chr16:31490723 [C,T]		3_prime_UTR_variant	SNV
	0.000407508	0.000547954	0	0	0	0.0310849	0	chr16:31487371 [TG,T]	p.(Gly211AlafsTer30)	frameshift_variant	deletion
	0.000407508	0.000547954	0	0	0	0.0310849	0	chr16:31487399 [CG,C]		frameshift_variant, splice_region_variant	deletion
	0.000407508	0.000547954	0	0	0	0.0310849	0	chr16:31488646 [T,TCATGCTGGCCGC]	p.(Met386_Ala389dup)	inframe_insertion	insertion
	0.000407508	0.000547954	0	0	0	0.0310849	0	chr16:31488501 [C,A]		intron_variant	SNV
	0.000407508	0.000547954	0	0	0	0.0310849	0	chr16:31489583 [G,A]		intron_variant	SNV
	0.000407508	0.000547954	0	0	0	0.0310849	0	chr16:31489771 [G,A]		intron_variant	SNV
	0.000407508	0.000547954	0	0	0	0.0310849	0	chr16:31489817 [C,T]		intron_variant	SNV
	0.000407508	0.000547954	0	0	0	0.0310849	0	chr16:31489118 [C,A]		intron_variant, splice_region_variant	SNV
	0.000407508	0.000547954	0	0	0	0.0310849	0	chr16:31485859 [T,A]	p.(Leu145His)	missense_variant	SNV
	0.000407508	0.000547954	0	0	0	0.0310849	0	chr16:31486228 [C,A]	p.(Ala176Asp)	missense_variant	SNV
	0.000407508	0.000547954	0	0	0	0.0310849	0	chr16:31489231 [T,C]	p.(Phe520Leu)	missense_variant	SNV
	0.000407508	0.000547954	0	0	0	0.0310849	0	chr16:31490404 [C,A]	p.(Gln630Lys)	missense_variant	SNV
	0.000407508	0.000547954	0	0	0	0.0310849	0	chr16:31490447 [G,A]	p.(Ser644Asn)	missense_variant	SNV
	0.000407508	0.000547954	0	0	0	0.0310849	0	chr16:31488881 [C,G]	p.(Leu428Val)	missense_variant, splice_region_variant	SNV
	0.000407508	0.000547954	0	0	0	0.0310849	0	chr16:31485776 [C,T]	c.351C>T(p.(Tyr117=))	synonymous_variant	SNV
	0.000407508	0.000547954	0	0	0	0.0310849	0	chr16:31488109 [C,T]	c.957C>T(p.(Tyr319=))	synonymous_variant	SNV
	0.000407508	0.000547954	0	0	0	0.0310849	0	chr16:31488061 [C,T]	c.909C>T(p.(Ala303=))	synonymous_variant	SNV	rs1174612223
	0.000407508	0.000547954	0	0	0	0.0310849	0	chr16:31484747 [G,A]		intron_variant, splice_region_variant	SNV	rs1233891550
	0.000407508	0.000547954	0	0	0	0.0310849	0	chr16:31490207 [C,G]	p.(Pro590Arg)	missense_variant	SNV	rs1567392678
	0.000407508	0.000547954	0	0	0	0.0310849	0	chr16:31489765 [C,T]		intron_variant	SNV	rs2082543828
	0.000407508	0.000547954	0	0	0	0.0310849	0	chr16:31490729 [G,A]		3_prime_UTR_variant	SNV	rs2082559828
	0.000407508	0.000547954	0	0	0	0.0310849	0	chr16:31490061 [G,A]		intron_variant	SNV	rs559072132
	0.000407508	0.000547954	0	0	0	0.0310849	0	chr16:31490475 [C,A]	c.1959C>A(p.(Val653=))	synonymous_variant	SNV	rs576141726
	0.000407508	0.000547954	0	0	0	0.0310849	0	chr16:31483130 [G,A]		5_prime_UTR_variant	SNV	rs758871619
	0.000407508	0.000547954	0	0	0	0.0310849	0	chr16:31488473 [T,C]	p.(Val371Ala)	missense_variant	SNV	rs766709389
	0.000407508	0.000547954	0	0	0	0.0310849	0	chr16:31489112 [T,G]		intron_variant	SNV	rs771562669
	0.000407508	0.000547954	0	0	0	0.0310849	0	chr16:31489198 [G,C]	p.(Gly509Arg)	missense_variant	SNV	rs772107606
	0.000407508	0.000547954	0	0	0	0.0310849	0	chr16:31488181 [C,A]		intron_variant, splice_region_variant	SNV	rs772969465
	0.000407508	0.000547954	0	0	0	0.0310849	0	chr16:31484707 [G,A]	p.(Gly54Asp)	missense_variant	SNV	rs778833159
	0.000815016	0.000547954	0	0	0	0.0621697	0	chr16:31490670 [C,G]		3_prime_UTR_variant	SNV	rs1252853699
	0.000815016	0.000547954	0	0	0	0.0621697	0	chr16:31488617 [C,T]		intron_variant, splice_region_variant	SNV	rs760945249
	0.00122252	0.000547954	0	0	0	0.0621697	0	chr16:31489582 [G,A]		intron_variant	SNV	rs879233464
	0.000407508	0.000547954	0	0	0	0	0.106157	chr16:31488982 [C,CTACCTGGCACCGCCCGTG]	p.(Tyr462_Val467dup)	inframe_insertion	insertion
	0.000407508	0.000547954	0	0	0	0	0.106157	chr16:31489334 [A,AGCACGTGAGTGGCCAGGT]		inframe_insertion	insertion
	0.000407508	0.000547954	0	0	0	0	0.106157	chr16:31488914 [G,A]	p.(Ala439Thr)	missense_variant	SNV
	0.000815016	0.000547954	0	0	0.0022205	0	0.106157	chr16:31490166 [T,C]	c.1728T>C(p.(Asp576=))	synonymous_variant	SNV	rs756273705
	0.00163003	0.000547954	0	0	0.00666149	0	0.106157	chr16:31490241 [A,C]		intron_variant	SNV	rs2082551237
	0.000407508	0.000547954	0.000748609	0	0	0	0	chr16:31490622 [G,A]		3_prime_UTR_variant	SNV
	0.000407508	0.000547954	0.000748609	0	0	0	0	chr16:31490623 [C,A]		3_prime_UTR_variant	SNV
	0.000407508	0.000547954	0.000748609	0	0	0	0	chr16:31490632 [GAGA,G]		3_prime_UTR_variant	deletion
	0.000407508	0.000547954	0.000748609	0	0	0	0	chr16:31490676 [G,A]		3_prime_UTR_variant	SNV
	0.000407508	0.000547954	0.000748609	0	0	0	0	chr16:31490683 [G,A]		3_prime_UTR_variant	SNV
	0.000407508	0.000547954	0.000748609	0	0	0	0	chr16:31490693 [G,A]		3_prime_UTR_variant	SNV
	0.000407508	0.000547954	0.000748609	0	0	0	0	chr16:31490714 [C,A]		3_prime_UTR_variant	SNV
	0.000407508	0.000547954	0.000748609	0	0	0	0	chr16:31490724 [C,G]		3_prime_UTR_variant	SNV
	0.000407508	0.000547954	0.000748609	0	0	0	0	chr16:31490735 [G,A]		3_prime_UTR_variant	SNV
	0.000407508	0.000547954	0.000748609	0	0	0	0	chr16:31490749 [TA,T]		3_prime_UTR_variant	deletion
	0.000407508	0.000547954	0.000748609	0	0	0	0	chr16:31483132 [G,A]		5_prime_UTR_variant	SNV
	0.000407508	0.000547954	0.000748609	0	0	0	0	chr16:31488650 [GCTGGCCGCGCTCATGTCCT,G]	p.(Leu387ArgfsTer43)	frameshift_variant	deletion
	0.000407508	0.000547954	0.000748609	0	0	0	0	chr16:31489041 [A,ATGAGCAGG]		frameshift_variant	insertion
	0.000407508	0.000547954	0.000748609	0	0	0	0	chr16:31489143 [CGGGG,C]	p.(Gly491AlafsTer3)	frameshift_variant	deletion
	0.000407508	0.000547954	0.000748609	0	0	0	0	chr16:31489203 [CTG,C]	p.(Val512AlafsTer54)	frameshift_variant	deletion
	0.000407508	0.000547954	0.000748609	0	0	0	0	chr16:31490146 [CG,C]	p.(Glu571ArgfsTer26)	frameshift_variant	deletion
	0.000407508	0.000547954	0.000748609	0	0	0	0	chr16:31490167 [G,GAGCA]	p.(Gln579AlafsTer21)	frameshift_variant	insertion
	0.000407508	0.000547954	0.000748609	0	0	0	0	chr16:31488057 [TGGCCGG,T]	p.(Ala303_Gly304del)	inframe_deletion	deletion
	0.000407508	0.000547954	0.000748609	0	0	0	0	chr16:31489043 [GAGC,G]	p.(Gln483del)	inframe_deletion, splice_region_variant	deletion
	0.000407508	0.000547954	0.000748609	0	0	0	0	chr16:31484662 [CT,C]		intron_variant	deletion
	0.000407508	0.000547954	0.000748609	0	0	0	0	chr16:31484805 [C,G]		intron_variant	SNV
	0.000407508	0.000547954	0.000748609	0	0	0	0	chr16:31484932 [C,T]		intron_variant	SNV
	0.000407508	0.000547954	0.000748609	0	0	0	0	chr16:31487769 [T,G]		intron_variant	SNV
	0.000407508	0.000547954	0.000748609	0	0	0	0	chr16:31488184 [T,C]		intron_variant	SNV
	0.000407508	0.000547954	0.000748609	0	0	0	0	chr16:31488502 [C,G]		intron_variant	SNV
	0.000407508	0.000547954	0.000748609	0	0	0	0	chr16:31488781 [T,C]		intron_variant	SNV
	0.000407508	0.000547954	0.000748609	0	0	0	0	chr16:31489462 [G,A]		intron_variant	SNV
	0.000407508	0.000547954	0.000748609	0	0	0	0	chr16:31489483 [C,G]		intron_variant	SNV
	0.000407508	0.000547954	0.000748609	0	0	0	0	chr16:31489486 [G,T]		intron_variant	SNV
	0.000407508	0.000547954	0.000748609	0	0	0	0	chr16:31489501 [TAC,T]		intron_variant	deletion
	0.000407508	0.000547954	0.000748609	0	0	0	0	chr16:31489512 [G,A]		intron_variant	SNV
	0.000407508	0.000547954	0.000748609	0	0	0	0	chr16:31489512 [G,C]		intron_variant	SNV
	0.000407508	0.000547954	0.000748609	0	0	0	0	chr16:31489514 [A,G]		intron_variant	SNV
	0.000407508	0.000547954	0.000748609	0	0	0	0	chr16:31489526 [G,T]		intron_variant	SNV
	0.000407508	0.000547954	0.000748609	0	0	0	0	chr16:31489533 [GATGTTGAT,G]		intron_variant	deletion
	0.000407508	0.000547954	0.000748609	0	0	0	0	chr16:31489538 [T,A]		intron_variant	SNV
	0.000407508	0.000547954	0.000748609	0	0	0	0	chr16:31489562 [C,T]		intron_variant	SNV
	0.000407508	0.000547954	0.000748609	0	0	0	0	chr16:31489620 [C,CT]		intron_variant	insertion
	0.000407508	0.000547954	0.000748609	0	0	0	0	chr16:31489621 [A,T]		intron_variant	SNV
	0.000407508	0.000547954	0.000748609	0	0	0	0	chr16:31489626 [A,C]		intron_variant	SNV
	0.000407508	0.000547954	0.000748609	0	0	0	0	chr16:31489627 [C,G]		intron_variant	SNV
	0.000407508	0.000547954	0.000748609	0	0	0	0	chr16:31489669 [G,A]		intron_variant	SNV
	0.000407508	0.000547954	0.000748609	0	0	0	0	chr16:31489706 [T,TG]		intron_variant	insertion
	0.000407508	0.000547954	0.000748609	0	0	0	0	chr16:31489719 [G,C]		intron_variant	SNV
	0.000407508	0.000547954	0.000748609	0	0	0	0	chr16:31489731 [TG,T]		intron_variant	deletion
	0.000407508	0.000547954	0.000748609	0	0	0	0	chr16:31489733 [G,C]		intron_variant	SNV
	0.000407508	0.000547954	0.000748609	0	0	0	0	chr16:31489777 [G,GT]		intron_variant	insertion
	0.000407508	0.000547954	0.000748609	0	0	0	0	chr16:31489793 [A,G]		intron_variant	SNV
	0.000407508	0.000547954	0.000748609	0	0	0	0	chr16:31489801 [CTGTGAGCA,C]		intron_variant	deletion
	0.000407508	0.000547954	0.000748609	0	0	0	0	chr16:31489842 [T,G]		intron_variant	SNV
	0.000407508	0.000547954	0.000748609	0	0	0	0	chr16:31489861 [G,C]		intron_variant	SNV
	0.000407508	0.000547954	0.000748609	0	0	0	0	chr16:31489875 [G,C]		intron_variant	SNV
	0.000407508	0.000547954	0.000748609	0	0	0	0	chr16:31489958 [A,G]		intron_variant	SNV
	0.000407508	0.000547954	0.000748609	0	0	0	0	chr16:31489977 [T,C]		intron_variant	SNV
	0.000407508	0.000547954	0.000748609	0	0	0	0	chr16:31489985 [G,A]		intron_variant	SNV
	0.000407508	0.000547954	0.000748609	0	0	0	0	chr16:31489987 [G,T]		intron_variant	SNV
	0.000407508	0.000547954	0.000748609	0	0	0	0	chr16:31490014 [C,A]		intron_variant	SNV
	0.000407508	0.000547954	0.000748609	0	0	0	0	chr16:31490051 [C,T]		intron_variant	SNV
	0.000407508	0.000547954	0.000748609	0	0	0	0	chr16:31490066 [C,T]		intron_variant	SNV
	0.000407508	0.000547954	0.000748609	0	0	0	0	chr16:31490243 [G,A]		intron_variant	SNV
	0.000407508	0.000547954	0.000748609	0	0	0	0	chr16:31490268 [G,C]		intron_variant	SNV
	0.000407508	0.000547954	0.000748609	0	0	0	0	chr16:31490285 [C,A]		intron_variant	SNV
	0.000407508	0.000547954	0.000748609	0	0	0	0	chr16:31490286 [T,A]		intron_variant	SNV
	0.000407508	0.000547954	0.000748609	0	0	0	0	chr16:31490096 [CTCCCCAG,C]		intron_variant, splice_acceptor_variant	deletion
	0.000407508	0.000547954	0.000748609	0	0	0	0	chr16:31486161 [TC,T]		intron_variant, splice_region_variant	deletion
	0.000407508	0.000547954	0.000748609	0	0	0	0	chr16:31486278 [G,A]		intron_variant, splice_region_variant	SNV
	0.000407508	0.000547954	0.000748609	0	0	0	0	chr16:31487527 [C,A]		intron_variant, splice_region_variant	SNV
	0.000407508	0.000547954	0.000748609	0	0	0	0	chr16:31487765 [G,T]		intron_variant, splice_region_variant	SNV
	0.000407508	0.000547954	0.000748609	0	0	0	0	chr16:31488375 [T,C]		intron_variant, splice_region_variant	SNV
	0.000407508	0.000547954	0.000748609	0	0	0	0	chr16:31488377 [T,G]		intron_variant, splice_region_variant	SNV
	0.000407508	0.000547954	0.000748609	0	0	0	0	chr16:31488498 [C,T]		intron_variant, splice_region_variant	SNV
	0.000407508	0.000547954	0.000748609	0	0	0	0	chr16:31489052 [AGCGGCAC,A]		intron_variant, splice_region_variant	deletion
	0.000407508	0.000547954	0.000748609	0	0	0	0	chr16:31490235 [G,A]		intron_variant, splice_region_variant	SNV
	0.000407508	0.000547954	0.000748609	0	0	0	0	chr16:31490302 [C,T]		intron_variant, splice_region_variant	SNV
	0.000407508	0.000547954	0.000748609	0	0	0	0	chr16:31483152 [G,A]	p.(Glu6Lys)	missense_variant	SNV
	0.000407508	0.000547954	0.000748609	0	0	0	0	chr16:31483186 [A,T]	p.(Lys17Met)	missense_variant	SNV
	0.000407508	0.000547954	0.000748609	0	0	0	0	chr16:31483191 [C,A]	p.(Leu19Met)	missense_variant	SNV
	0.000407508	0.000547954	0.000748609	0	0	0	0	chr16:31483221 [A,G]	p.(Ile29Val)	missense_variant	SNV
	0.000407508	0.000547954	0.000748609	0	0	0	0	chr16:31483243 [T,C]	p.(Val36Ala)	missense_variant	SNV
	0.000407508	0.000547954	0.000748609	0	0	0	0	chr16:31483248 [G,A]	p.(Gly38Ser)	missense_variant	SNV
	0.000407508	0.000547954	0.000748609	0	0	0	0	chr16:31484730 [A,G]	p.(Met62Val)	missense_variant	SNV
	0.000407508	0.000547954	0.000748609	0	0	0	0	chr16:31484733 [G,T]	p.(Val63Leu)	missense_variant	SNV
	0.000407508	0.000547954	0.000748609	0	0	0	0	chr16:31485805 [A,G]	p.(Gln127Arg)	missense_variant	SNV
	0.000407508	0.000547954	0.000748609	0	0	0	0	chr16:31485814 [G,T]	p.(Arg130Leu)	missense_variant	SNV
	0.000407508	0.000547954	0.000748609	0	0	0	0	chr16:31485835 [G,T]	p.(Arg137Leu)	missense_variant	SNV
	0.000407508	0.000547954	0.000748609	0	0	0	0	chr16:31485838 [T,C]	p.(Ile138Thr)	missense_variant	SNV
	0.000407508	0.000547954	0.000748609	0	0	0	0	chr16:31486189 [C,T]	p.(Ala163Val)	missense_variant	SNV
	0.000407508	0.000547954	0.000748609	0	0	0	0	chr16:31486194 [T,C]	p.(Phe165Leu)	missense_variant	SNV
	0.000407508	0.000547954	0.000748609	0	0	0	0	chr16:31486201 [A,T]	p.(Gln167Leu)	missense_variant	SNV
	0.000407508	0.000547954	0.000748609	0	0	0	0	chr16:31486203 [C,G]	p.(Gln168Glu)	missense_variant	SNV
	0.000407508	0.000547954	0.000748609	0	0	0	0	chr16:31486237 [T,A]	p.(Ile179Asn)	missense_variant	SNV
	0.000407508	0.000547954	0.000748609	0	0	0	0	chr16:31486260 [A,C]	p.(Ile187Leu)	missense_variant	SNV
	0.000407508	0.000547954	0.000748609	0	0	0	0	chr16:31487540 [G,C]	p.(Glu222Asp)	missense_variant	SNV
	0.000407508	0.000547954	0.000748609	0	0	0	0	chr16:31487553 [T,C]	p.(Ser227Pro)	missense_variant	SNV
	0.000407508	0.000547954	0.000748609	0	0	0	0	chr16:31487566 [A,G]	p.(Asp231Gly)	missense_variant	SNV
	0.000407508	0.000547954	0.000748609	0	0	0	0	chr16:31487584 [C,T]	p.(Ala237Val)	missense_variant	SNV
	0.000407508	0.000547954	0.000748609	0	0	0	0	chr16:31487659 [C,G]	p.(Ser262Cys)	missense_variant	SNV
	0.000407508	0.000547954	0.000748609	0	0	0	0	chr16:31487677 [A,G]	p.(His268Arg)	missense_variant	SNV
	0.000407508	0.000547954	0.000748609	0	0	0	0	chr16:31487683 [T,A]	p.(Val270Glu)	missense_variant	SNV
	0.000407508	0.000547954	0.000748609	0	0	0	0	chr16:31487698 [C,G]	p.(Pro275Arg)	missense_variant	SNV
	0.000407508	0.000547954	0.000748609	0	0	0	0	chr16:31487712 [C,T]	p.(Leu280Phe)	missense_variant	SNV
	0.000407508	0.000547954	0.000748609	0	0	0	0	chr16:31487739 [T,A]	p.(Trp289Arg)	missense_variant	SNV
	0.000407508	0.000547954	0.000748609	0	0	0	0	chr16:31487745 [T,G]	p.(Trp291Gly)	missense_variant	SNV
	0.000407508	0.000547954	0.000748609	0	0	0	0	chr16:31488412 [T,C]	p.(Cys351Arg)	missense_variant	SNV
	0.000407508	0.000547954	0.000748609	0	0	0	0	chr16:31488437 [T,C]	p.(Val359Ala)	missense_variant	SNV
	0.000407508	0.000547954	0.000748609	0	0	0	0	chr16:31488457 [T,C]	p.(Tyr366His)	missense_variant	SNV
	0.000407508	0.000547954	0.000748609	0	0	0	0	chr16:31488627 [C,T]	p.(Arg379Cys)	missense_variant	SNV
	0.000407508	0.000547954	0.000748609	0	0	0	0	chr16:31488633 [C,T]	p.(Leu381Phe)	missense_variant	SNV
	0.000407508	0.000547954	0.000748609	0	0	0	0	chr16:31488675 [G,A]	p.(Ala395Thr)	missense_variant	SNV
	0.000407508	0.000547954	0.000748609	0	0	0	0	chr16:31488727 [G,T]	p.(Arg412Leu)	missense_variant	SNV
	0.000407508	0.000547954	0.000748609	0	0	0	0	chr16:31488887 [G,C]	p.(Val430Leu)	missense_variant	SNV
	0.000407508	0.000547954	0.000748609	0	0	0	0	chr16:31488953 [C,T]	p.(Leu452Phe)	missense_variant	SNV
	0.000407508	0.000547954	0.000748609	0	0	0	0	chr16:31488966 [T,A]	p.(Ile456Asn)	missense_variant	SNV
	0.000407508	0.000547954	0.000748609	0	0	0	0	chr16:31489044 [A,G]	p.(Glu482Gly)	missense_variant	SNV
	0.000407508	0.000547954	0.000748609	0	0	0	0	chr16:31489151 [T,C]	p.(Leu493Pro)	missense_variant	SNV
	0.000407508	0.000547954	0.000748609	0	0	0	0	chr16:31489159 [G,A]	p.(Gly496Ser)	missense_variant	SNV
	0.000407508	0.000547954	0.000748609	0	0	0	0	chr16:31489183 [T,C]	p.(Phe504Leu)	missense_variant	SNV
	0.000407508	0.000547954	0.000748609	0	0	0	0	chr16:31489186 [T,C]	p.(Ser505Pro)	missense_variant	SNV
	0.000407508	0.000547954	0.000748609	0	0	0	0	chr16:31489192 [G,T]	p.(Gly507Cys)	missense_variant	SNV
	0.000407508	0.000547954	0.000748609	0	0	0	0	chr16:31490194 [C,G]	p.(Gln586Glu)	missense_variant	SNV
	0.000407508	0.000547954	0.000748609	0	0	0	0	chr16:31490196 [G,C]	p.(Gln586His)	missense_variant	SNV
	0.000407508	0.000547954	0.000748609	0	0	0	0	chr16:31490222 [A,T]	p.(Glu595Val)	missense_variant	SNV
	0.000407508	0.000547954	0.000748609	0	0	0	0	chr16:31490435 [T,C]	p.(Leu640Pro)	missense_variant	SNV
	0.000407508	0.000547954	0.000748609	0	0	0	0	chr16:31490491 [C,A]	p.(Leu659Ile)	missense_variant	SNV
	0.000407508	0.000547954	0.000748609	0	0	0	0	chr16:31486170 [G,A]	p.(Val157Met)	missense_variant, splice_region_variant	SNV
	0.000407508	0.000547954	0.000748609	0	0	0	0	chr16:31487530 [C,T]	p.(Ala219Val)	missense_variant, splice_region_variant	SNV
	0.000407508	0.000547954	0.000748609	0	0	0	0	chr16:31489124 [G,C]	p.(Gly484Ala)	missense_variant, splice_region_variant	SNV
	0.000407508	0.000547954	0.000748609	0	0	0	0	chr16:31490104 [C,T]	p.(Leu556Phe)	missense_variant, splice_region_variant	SNV
	0.000407508	0.000547954	0.000748609	0	0	0	0	chr16:31488621 [G,C]		splice_acceptor_variant	SNV
	0.000407508	0.000547954	0.000748609	0	0	0	0	chr16:31490306 [CAG,C]	p.(Glu598AlafsTer108)	splice_acceptor_variant	deletion
	0.000407508	0.000547954	0.000748609	0	0	0	0	chr16:31488773 [G,T]		splice_donor_variant	SNV
	0.000407508	0.000547954	0.000748609	0	0	0	0	chr16:31489339 [G,GT]		splice_donor_variant	insertion
	0.000407508	0.000547954	0.000748609	0	0	0	0	chr16:31490231 [G,GT]		splice_donor_variant	insertion
	0.000407508	0.000547954	0.000748609	0	0	0	0	chr16:31488169 [C,G]	p.(Tyr339Ter)	stop_gained	SNV
	0.000407508	0.000547954	0.000748609	0	0	0	0	chr16:31488753 [G,T]	p.(Glu421Ter)	stop_gained	SNV
	0.000407508	0.000547954	0.000748609	0	0	0	0	chr16:31490346 [C,A]	p.(Cys610Ter)	stop_gained	SNV
	0.000407508	0.000547954	0.000748609	0	0	0	0	chr16:31484715 [C,T]	c.169C>T(p.(Leu57=))	synonymous_variant	SNV
	0.000407508	0.000547954	0.000748609	0	0	0	0	chr16:31485788 [G,A]	c.363G>A(p.(Gly121=))	synonymous_variant	SNV
	0.000407508	0.000547954	0.000748609	0	0	0	0	chr16:31486190 [T,A]	c.489T>A(p.(Ala163=))	synonymous_variant	SNV
	0.000407508	0.000547954	0.000748609	0	0	0	0	chr16:31486244 [T,G]	c.543T>G(p.(Leu181=))	synonymous_variant	SNV
	0.000407508	0.000547954	0.000748609	0	0	0	0	chr16:31487555 [G,C]	c.681G>C(p.(Ser227=))	synonymous_variant	SNV
	0.000407508	0.000547954	0.000748609	0	0	0	0	chr16:31487708 [G,T]	c.834G>T(p.(Ala278=))	synonymous_variant	SNV
	0.000407508	0.000547954	0.000748609	0	0	0	0	chr16:31487723 [C,G]	c.849C>G(p.(Leu283=))	synonymous_variant	SNV
	0.000407508	0.000547954	0.000748609	0	0	0	0	chr16:31488070 [C,T]	c.918C>T(p.(Ser306=))	synonymous_variant	SNV
	0.000407508	0.000547954	0.000748609	0	0	0	0	chr16:31488079 [C,T]	c.927C>T(p.(His309=))	synonymous_variant	SNV
	0.000407508	0.000547954	0.000748609	0	0	0	0	chr16:31488094 [C,T]	c.942C>T(p.(Cys314=))	synonymous_variant	SNV
	0.000407508	0.000547954	0.000748609	0	0	0	0	chr16:31488121 [G,A]	c.969G>A(p.(Thr323=))	synonymous_variant	SNV
	0.000407508	0.000547954	0.000748609	0	0	0	0	chr16:31488164 [C,T]	c.1012C>T(p.(Leu338=))	synonymous_variant	SNV
	0.000407508	0.000547954	0.000748609	0	0	0	0	chr16:31488441 [C,T]	c.1080C>T(p.(Gly360=))	synonymous_variant	SNV
	0.000407508	0.000547954	0.000748609	0	0	0	0	chr16:31488456 [C,T]	c.1095C>T(p.(Ala365=))	synonymous_variant	SNV
	0.000407508	0.000547954	0.000748609	0	0	0	0	chr16:31488462 [G,T]	c.1101G>T(p.(Pro367=))	synonymous_variant	SNV
	0.000407508	0.000547954	0.000748609	0	0	0	0	chr16:31488629 [C,G]	c.1137C>G(p.(Arg379=))	synonymous_variant	SNV
	0.000407508	0.000547954	0.000748609	0	0	0	0	chr16:31488644 [G,A]	c.1152G>A(p.(Ala384=))	synonymous_variant	SNV
	0.000407508	0.000547954	0.000748609	0	0	0	0	chr16:31488704 [C,A]	c.1212C>A(p.(Leu404=))	synonymous_variant	SNV
	0.000407508	0.000547954	0.000748609	0	0	0	0	chr16:31488743 [C,G]	c.1251C>G(p.(Ala417=))	synonymous_variant	SNV
	0.000407508	0.000547954	0.000748609	0	0	0	0	chr16:31488749 [C,T]	c.1257C>T(p.(Asp419=))	synonymous_variant	SNV
	0.000407508	0.000547954	0.000748609	0	0	0	0	chr16:31488946 [C,A]	c.1347C>A(p.(Gly449=))	synonymous_variant	SNV
	0.000407508	0.000547954	0.000748609	0	0	0	0	chr16:31488976 [C,T]	c.1377C>T(p.(Val459=))	synonymous_variant	SNV
	0.000407508	0.000547954	0.000748609	0	0	0	0	chr16:31488979 [T,A]	c.1380T>A(p.(Ser460=))	synonymous_variant	SNV
	0.000407508	0.000547954	0.000748609	0	0	0	0	chr16:31489140 [C,T]	c.1467C>T(p.(Leu489=))	synonymous_variant	SNV
	0.000407508	0.000547954	0.000748609	0	0	0	0	chr16:31489146 [G,C]	c.1473G>C(p.(Gly491=))	synonymous_variant	SNV
	0.000407508	0.000547954	0.000748609	0	0	0	0	chr16:31489182 [G,A]	c.1509G>A(p.(Glu503=))	synonymous_variant	SNV
	0.000407508	0.000547954	0.000748609	0	0	0	0	chr16:31489218 [G,T]	c.1545G>T(p.(Ser515=))	synonymous_variant	SNV
	0.000407508	0.000547954	0.000748609	0	0	0	0	chr16:31489284 [T,C]	c.1611T>C(p.(Ser537=))	synonymous_variant	SNV
	0.000407508	0.000547954	0.000748609	0	0	0	0	chr16:31490346 [C,T]	c.1830C>T(p.(Cys610=))	synonymous_variant	SNV
	0.000407508	0.000547954	0.000748609	0	0	0	0	chr16:31490376 [T,A]	c.1860T>A(p.(Gly620=))	synonymous_variant	SNV
	0.000407508	0.000547954	0.000748609	0	0	0	0	chr16:31490517 [C,T]	c.2001C>T(p.(Leu667=))	synonymous_variant	SNV
	0.000407508	0.000547954	0.000748609	0	0	0	0	chr16:31488050 [C,G]	p.(Arg300Gly)	missense_variant	SNV	rs1014171748
	0.000407508	0.000547954	0.000748609	0	0	0	0	chr16:31489686 [C,A]		intron_variant	SNV	rs1021354477
	0.000407508	0.000547954	0.000748609	0	0	0	0	chr16:31490625 [G,A]		3_prime_UTR_variant	SNV	rs1031681131
	0.000407508	0.000547954	0.000748609	0	0	0	0	chr16:31485766 [C,T]	p.(Ala114Val)	missense_variant	SNV	rs1032198600
	0.000407508	0.000547954	0.000748609	0	0	0	0	chr16:31488747 [G,C]	p.(Asp419His)	missense_variant	SNV	rs1032587663
	0.000407508	0.000547954	0.000748609	0	0	0	0	chr16:31490547 [T,C]		3_prime_UTR_variant	SNV	rs1036733905
	0.000407508	0.000547954	0.000748609	0	0	0	0	chr16:31484732 [G,T]	p.(Met62Ile)	missense_variant	SNV	rs1040682360
	0.000407508	0.000547954	0.000748609	0	0	0	0	chr16:31489917 [T,C]		intron_variant	SNV	rs1043649078
	0.000407508	0.000547954	0.000748609	0	0	0	0	chr16:31489545 [T,C]		intron_variant	SNV	rs111880708
	0.000407508	0.000547954	0.000748609	0	0	0	0	chr16:31489293 [C,G]	c.1620C>G(p.(Leu540=))	synonymous_variant	SNV	rs1164737211
	0.000407508	0.000547954	0.000748609	0	0	0	0	chr16:31488085 [G,A]	c.933G>A(p.(Lys311=))	synonymous_variant	SNV	rs1179426274
	0.000407508	0.000547954	0.000748609	0	0	0	0	chr16:31489984 [GGT,G]		intron_variant	deletion	rs1201282635
	0.000407508	0.000547954	0.000748609	0	0	0	0	chr16:31488135 [T,A]	p.(Met328Lys)	missense_variant	SNV	rs1223864150
	0.000407508	0.000547954	0.000748609	0	0	0	0	chr16:31489180 [G,A]	p.(Glu503Lys)	missense_variant	SNV	rs1244620960
	0.000407508	0.000547954	0.000748609	0	0	0	0	chr16:31490131 [C,T]	p.(His565Tyr)	missense_variant	SNV	rs1255453416
	0.000407508	0.000547954	0.000748609	0	0	0	0	chr16:31489045 [G,C]	p.(Glu482Asp)	missense_variant	SNV	rs1261691352
	0.000407508	0.000547954	0.000748609	0	0	0	0	chr16:31490059 [G,T]		intron_variant	SNV	rs1268728087
	0.000407508	0.000547954	0.000748609	0	0	0	0	chr16:31484930 [C,T]		intron_variant, splice_region_variant	SNV	rs1272959239
	0.000407508	0.000547954	0.000748609	0	0	0	0	chr16:31489288 [C,A]	p.(Leu539Ile)	missense_variant	SNV	rs1277046003
	0.000407508	0.000547954	0.000748609	0	0	0	0	chr16:31488122 [C,A]	p.(Pro324Thr)	missense_variant	SNV	rs1280940931
	0.000407508	0.000547954	0.000748609	0	0	0	0	chr16:31489796 [G,C]		intron_variant	SNV	rs1281485108
	0.000407508	0.000547954	0.000748609	0	0	0	0	chr16:31486157 [C,T]		intron_variant	SNV	rs1293231101
	0.000407508	0.000547954	0.000748609	0	0	0	0	chr16:31490539 [C,T]		3_prime_UTR_variant	SNV	rs1300355899
	0.000407508	0.000547954	0.000748609	0	0	0	0	chr16:31488958 [C,A]	p.(Phe453Leu)	missense_variant	SNV	rs1303484509
	0.000407508	0.000547954	0.000748609	0	0	0	0	chr16:31485812 [G,C]	c.387G>C(p.(Leu129=))	synonymous_variant	SNV	rs1313010521
	0.000407508	0.000547954	0.000748609	0	0	0	0	chr16:31489282 [TC,T]	p.(Ser537LeufsTer60)	frameshift_variant	deletion	rs1315824877
	0.000407508	0.000547954	0.000748609	0	0	0	0	chr16:31490353 [T,C]	p.(Trp613Arg)	missense_variant	SNV	rs1320039946
	0.000407508	0.000547954	0.000748609	0	0	0	0	chr16:31489674 [G,C]		intron_variant	SNV	rs1322826796
	0.000407508	0.000547954	0.000748609	0	0	0	0	chr16:31486288 [G,A]		intron_variant	SNV	rs1325237793
	0.000407508	0.000547954	0.000748609	0	0	0	0	chr16:31490371 [A,C]	c.1855A>C(p.(Arg619=))	synonymous_variant	SNV	rs1327711628
	0.000407508	0.000547954	0.000748609	0	0	0	0	chr16:31488785 [C,A]		intron_variant	SNV	rs1337762047
	0.000407508	0.000547954	0.000748609	0	0	0	0	chr16:31490691 [T,A]		3_prime_UTR_variant	SNV	rs1343115294
	0.000407508	0.000547954	0.000748609	0	0	0	0	chr16:31489706 [T,G]		intron_variant	SNV	rs1356451824
	0.000407508	0.000547954	0.000748609	0	0	0	0	chr16:31484841 [G,A]	p.(Ser74Asn)	missense_variant	SNV	rs1357336084
	0.000407508	0.000547954	0.000748609	0	0	0	0	chr16:31487532 [T,G]	p.(Phe220Val)	missense_variant, splice_region_variant	SNV	rs1359172073
	0.000407508	0.000547954	0.000748609	0	0	0	0	chr16:31490397 [C,T]	c.1881C>T(p.(Pro627=))	synonymous_variant	SNV	rs1359957709
	0.000407508	0.000547954	0.000748609	0	0	0	0	chr16:31488902 [G,A]	p.(Val435Ile)	missense_variant	SNV	rs1362614545
	0.000407508	0.000547954	0.000748609	0	0	0	0	chr16:31488772 [G,C]	p.(Arg427Pro)	missense_variant, splice_region_variant	SNV	rs1366660004
	0.000407508	0.000547954	0.000748609	0	0	0	0	chr16:31490458 [A,G]	p.(Ser648Gly)	missense_variant	SNV	rs1372126630
	0.000407508	0.000547954	0.000748609	0	0	0	0	chr16:31487525 [G,T]		intron_variant, splice_region_variant	SNV	rs1381585157
	0.000407508	0.000547954	0.000748609	0	0	0	0	chr16:31484934 [C,CT]		intron_variant	insertion	rs1401448646
	0.000407508	0.000547954	0.000748609	0	0	0	0	chr16:31489284 [T,G]	c.1611T>G(p.(Ser537=))	synonymous_variant	SNV	rs1402131786
	0.000407508	0.000547954	0.000748609	0	0	0	0	chr16:31487773 [G,A]		intron_variant	SNV	rs1402983162
	0.000407508	0.000547954	0.000748609	0	0	0	0	chr16:31490149 [G,C]	p.(Glu571Gln)	missense_variant	SNV	rs1407616949
	0.000407508	0.000547954	0.000748609	0	0	0	0	chr16:31489143 [C,T]	c.1470C>T(p.(Ile490=))	synonymous_variant	SNV	rs1411146402
	0.000407508	0.000547954	0.000748609	0	0	0	0	chr16:31488764 [G,A]	c.1272G>A(p.(Leu424=))	synonymous_variant	SNV	rs1418408471
	0.000407508	0.000547954	0.000748609	0	0	0	0	chr16:31489334 [A,C]	p.(Lys554Thr)	missense_variant	SNV	rs1430358013
	0.000407508	0.000547954	0.000748609	0	0	0	0	chr16:31487383 [G,C]	p.(Cys213Ser)	missense_variant	SNV	rs1435094862
	0.000407508	0.000547954	0.000748609	0	0	0	0	chr16:31489842 [T,C]		intron_variant	SNV	rs1436419388
	0.000407508	0.000547954	0.000748609	0	0	0	0	chr16:31487596 [C,CG]	p.(Val242GlyfsTer108)	frameshift_variant	insertion	rs1439985964
	0.000407508	0.000547954	0.000748609	0	0	0	0	chr16:31487714 [C,G]	c.840C>G(p.(Leu280=))	synonymous_variant	SNV	rs1441071502
	0.000407508	0.000547954	0.000748609	0	0	0	0	chr16:31484669 [C,T]		intron_variant, splice_region_variant	SNV	rs1442136499
	0.000407508	0.000547954	0.000748609	0	0	0	0	chr16:31487620 [G,A]	p.(Gly249Glu)	missense_variant	SNV	rs1449064773
	0.000407508	0.000547954	0.000748609	0	0	0	0	chr16:31489226 [C,A]	p.(Pro518Gln)	missense_variant	SNV	rs1463148690
	0.000407508	0.000547954	0.000748609	0	0	0	0	chr16:31490185 [C,T]	p.(Leu583Phe)	missense_variant	SNV	rs1472160761
	0.000407508	0.000547954	0.000748609	0	0	0	0	chr16:31489138 [C,G]	p.(Leu489Val)	missense_variant	SNV	rs1480537552
	0.000407508	0.000547954	0.000748609	0	0	0	0	chr16:31489543 [G,C]		intron_variant	SNV	rs1486334586
	0.000407508	0.000547954	0.000748609	0	0	0	0	chr16:31489179 [C,T]	c.1506C>T(p.(Pro502=))	synonymous_variant	SNV	rs149151639
	0.000407508	0.000547954	0.000748609	0	0	0	0	chr16:31490211 [G,A]	c.1773G>A(p.(Glu591=))	synonymous_variant	SNV	rs149525864
	0.000407508	0.000547954	0.000748609	0	0	0	0	chr16:31483219 [T,A]	p.(Val28Asp)	missense_variant	SNV	rs1567386843
	0.000407508	0.000547954	0.000748609	0	0	0	0	chr16:31488775 [G,T]		intron_variant, splice_region_variant	SNV	rs1567390650
	0.000407508	0.000547954	0.000748609	0	0	0	0	chr16:31485843 [C,A]	p.(Leu140Ile)	missense_variant	SNV	rs1596617941
	0.000407508	0.000547954	0.000748609	0	0	0	0	chr16:31489017 [T,C]	p.(Leu473Pro)	missense_variant	SNV	rs1883723813
	0.000407508	0.000547954	0.000748609	0	0	0	0	chr16:31490484 [T,C]	c.1968T>C(p.(Asn656=))	synonymous_variant	SNV	rs200935087
	0.000407508	0.000547954	0.000748609	0	0	0	0	chr16:31485775 [A,G]	p.(Tyr117Cys)	missense_variant	SNV	rs202108504
	0.000407508	0.000547954	0.000748609	0	0	0	0	chr16:31484829 [C,G]	p.(Ser70Cys)	missense_variant	SNV	rs2082483054
	0.000407508	0.000547954	0.000748609	0	0	0	0	chr16:31485828 [G,A]	p.(Gly135Ser)	missense_variant	SNV	rs2082490708
	0.000407508	0.000547954	0.000748609	0	0	0	0	chr16:31488104 [G,C]	p.(Gly318Arg)	missense_variant	SNV	rs2082515111
	0.000407508	0.000547954	0.000748609	0	0	0	0	chr16:31488718 [T,C]	p.(Ile409Thr)	missense_variant	SNV	rs2082524254
	0.000407508	0.000547954	0.000748609	0	0	0	0	chr16:31488722 [C,G]	p.(Tyr410Ter)	stop_gained	SNV	rs2082524407
	0.000407508	0.000547954	0.000748609	0	0	0	0	chr16:31488721 [A,ACACGCGCCTGCGGC]	p.(Gly418CysfsTer23)	frameshift_variant	insertion	rs2082524444
	0.000407508	0.000547954	0.000748609	0	0	0	0	chr16:31488961 [T,C]	c.1362T>C(p.(Asp454=))	synonymous_variant	SNV	rs2082529237
	0.000407508	0.000547954	0.000748609	0	0	0	0	chr16:31488966 [T,C]	p.(Ile456Thr)	missense_variant	SNV	rs2082529287
	0.000407508	0.000547954	0.000748609	0	0	0	0	chr16:31489557 [G,A]		intron_variant	SNV	rs2082541160
	0.000407508	0.000547954	0.000748609	0	0	0	0	chr16:31489575 [T,C]		intron_variant	SNV	rs2082541324
	0.000407508	0.000547954	0.000748609	0	0	0	0	chr16:31489662 [T,G]		intron_variant	SNV	rs2082542316
	0.000407508	0.000547954	0.000748609	0	0	0	0	chr16:31489691 [C,A]		intron_variant	SNV	rs2082542669
	0.000407508	0.000547954	0.000748609	0	0	0	0	chr16:31489762 [C,T]		intron_variant	SNV	rs2082543757
	0.000407508	0.000547954	0.000748609	0	0	0	0	chr16:31489802 [T,C]		intron_variant	SNV	rs2082544423
	0.000407508	0.000547954	0.000748609	0	0	0	0	chr16:31489856 [G,T]		intron_variant	SNV	rs2082545072
	0.000407508	0.000547954	0.000748609	0	0	0	0	chr16:31489878 [G,T]		intron_variant	SNV	rs2082545374
	0.000407508	0.000547954	0.000748609	0	0	0	0	chr16:31489931 [A,G]		intron_variant	SNV	rs2082546085
	0.000407508	0.000547954	0.000748609	0	0	0	0	chr16:31489992 [G,A]		intron_variant	SNV	rs2082546906
	0.000407508	0.000547954	0.000748609	0	0	0	0	chr16:31489993 [A,C]		intron_variant	SNV	rs2082546958
	0.000407508	0.000547954	0.000748609	0	0	0	0	chr16:31489995 [T,C]		intron_variant	SNV	rs2082547043
	0.000407508	0.000547954	0.000748609	0	0	0	0	chr16:31490031 [G,A]		intron_variant	SNV	rs2082547681
	0.000407508	0.000547954	0.000748609	0	0	0	0	chr16:31490041 [G,C]		intron_variant	SNV	rs2082547969
	0.000407508	0.000547954	0.000748609	0	0	0	0	chr16:31490200 [G,T]	p.(Gly588Trp)	missense_variant	SNV	rs2082550397
	0.000407508	0.000547954	0.000748609	0	0	0	0	chr16:31490494 [A,G]	p.(Met660Val)	missense_variant	SNV	rs2082556162
	0.000407508	0.000547954	0.000748609	0	0	0	0	chr16:31490603 [C,G]		3_prime_UTR_variant	SNV	rs2082558052
	0.000407508	0.000547954	0.000748609	0	0	0	0	chr16:31490726 [G,A]		3_prime_UTR_variant	SNV	rs2082559790
	0.000407508	0.000547954	0.000748609	0	0	0	0	chr16:31490731 [A,G]		3_prime_UTR_variant	SNV	rs2082559858
	0.000407508	0.000547954	0.000748609	0	0	0	0	chr16:31490559 [A,C]		3_prime_UTR_variant	SNV	rs369855362
	0.000407508	0.000547954	0.000748609	0	0	0	0	chr16:31488453 [C,T]	c.1092C>T(p.(Ile364=))	synonymous_variant	SNV	rs371202599
	0.000407508	0.000547954	0.000748609	0	0	0	0	chr16:31489192 [G,C]	p.(Gly507Arg)	missense_variant	SNV	rs372027584
	0.000407508	0.000547954	0.000748609	0	0	0	0	chr16:31488072 [T,C]	p.(Leu307Pro)	missense_variant	SNV	rs375435873
	0.000407508	0.000547954	0.000748609	0	0	0	0	chr16:31487310 [C,A]		intron_variant	SNV	rs376573514
	0.000407508	0.000547954	0.000748609	0	0	0	0	chr16:31489457 [G,T]		intron_variant	SNV	rs531611356
	0.000407508	0.000547954	0.000748609	0	0	0	0	chr16:31486207 [C,A]	p.(Ala169Asp)	missense_variant	SNV	rs536604335
	0.000407508	0.000547954	0.000748609	0	0	0	0	chr16:31487729 [C,T]	c.855C>T(p.(Ile285=))	synonymous_variant	SNV	rs560556318
	0.000407508	0.000547954	0.000748609	0	0	0	0	chr16:31485850 [T,G]	p.(Leu142Arg)	missense_variant	SNV	rs575130662
	0.000407508	0.000547954	0.000748609	0	0	0	0	chr16:31484743 [C,G]	p.(Pro66Arg)	missense_variant, splice_region_variant	SNV	rs746746841
	0.000407508	0.000547954	0.000748609	0	0	0	0	chr16:31486252 [T,C]	p.(Ile184Thr)	missense_variant	SNV	rs749157030
	0.000407508	0.000547954	0.000748609	0	0	0	0	chr16:31490579 [T,C]		3_prime_UTR_variant	SNV	rs749691010
	0.000407508	0.000547954	0.000748609	0	0	0	0	chr16:31490396 [C,T]	p.(Pro627Leu)	missense_variant	SNV	rs751517591
	0.000407508	0.000547954	0.000748609	0	0	0	0	chr16:31490151 [G,A]	c.1713G>A(p.(Glu571=))	synonymous_variant	SNV	rs752061835
	0.000407508	0.000547954	0.000748609	0	0	0	0	chr16:31490404 [C,T]	p.(Gln630Ter)	stop_gained	SNV	rs752505450
	0.000407508	0.000547954	0.000748609	0	0	0	0	chr16:31488026 [C,T]		intron_variant	SNV	rs755463681
	0.000407508	0.000547954	0.000748609	0	0	0	0	chr16:31485780 [A,T]	p.(Thr119Ser)	missense_variant	SNV	rs756643864
	0.000407508	0.000547954	0.000748609	0	0	0	0	chr16:31488972 [C,G]	p.(Ala458Gly)	missense_variant	SNV	rs757410874
	0.000407508	0.000547954	0.000748609	0	0	0	0	chr16:31488663 [A,G]	p.(Met391Val)	missense_variant	SNV	rs757796772
	0.000407508	0.000547954	0.000748609	0	0	0	0	chr16:31490250 [G,C]		intron_variant	SNV	rs758309955
	0.000407508	0.000547954	0.000748609	0	0	0	0	chr16:31490077 [C,T]		intron_variant	SNV	rs758817910
	0.000407508	0.000547954	0.000748609	0	0	0	0	chr16:31490521 [G,A]	p.(Gly669Ser)	missense_variant	SNV	rs761475754
	0.000407508	0.000547954	0.000748609	0	0	0	0	chr16:31485903 [T,A]		intron_variant	SNV	rs762520954
	0.000407508	0.000547954	0.000748609	0	0	0	0	chr16:31489282 [T,C]	p.(Ser537Pro)	missense_variant	SNV	rs762553442
	0.000407508	0.000547954	0.000748609	0	0	0	0	chr16:31487736 [G,T]	p.(Gly288Cys)	missense_variant	SNV	rs763693161
	0.000407508	0.000547954	0.000748609	0	0	0	0	chr16:31490455 [C,G]	p.(Pro647Ala)	missense_variant	SNV	rs763978448
	0.000407508	0.000547954	0.000748609	0	0	0	0	chr16:31488970 [G,A]	c.1371G>A(p.(Gln457=))	synonymous_variant	SNV	rs764491154
	0.000407508	0.000547954	0.000748609	0	0	0	0	chr16:31485780 [ACAGCGGGGGTCAT,A]	p.(Ala120ArgfsTer63)	frameshift_variant	deletion	rs767365323
	0.000407508	0.000547954	0.000748609	0	0	0	0	chr16:31487339 [G,A]	p.(Met198Ile)	missense_variant	SNV	rs768341638
	0.000407508	0.000547954	0.000748609	0	0	0	0	chr16:31484895 [G,T]	p.(Gly92Val)	missense_variant	SNV	rs769081844
	0.000407508	0.000547954	0.000748609	0	0	0	0	chr16:31486258 [T,C]	p.(Met186Thr)	missense_variant	SNV	rs770814432
	0.000407508	0.000547954	0.000748609	0	0	0	0	chr16:31487322 [G,C]	p.(Gly193Arg)	missense_variant, splice_region_variant	SNV	rs771879949
	0.000407508	0.000547954	0.000748609	0	0	0	0	chr16:31490181 [C,G]	c.1743C>G(p.(Ser581=))	synonymous_variant	SNV	rs771925284
	0.000407508	0.000547954	0.000748609	0	0	0	0	chr16:31484808 [T,C]		intron_variant	SNV	rs772598756
	0.000407508	0.000547954	0.000748609	0	0	0	0	chr16:31487699 [G,C]	c.825G>C(p.(Pro275=))	synonymous_variant	SNV	rs773449088
	0.000407508	0.000547954	0.000748609	0	0	0	0	chr16:31483166 [A,G]	c.30A>G(p.(Ala10=))	synonymous_variant	SNV	rs774189291
	0.000407508	0.000547954	0.000748609	0	0	0	0	chr16:31488614 [G,A]		intron_variant, splice_region_variant	SNV	rs775629967
	0.000407508	0.000547954	0.000748609	0	0	0	0	chr16:31488928 [G,C]	c.1329G>C(p.(Val443=))	synonymous_variant	SNV	rs778169565
	0.000407508	0.000547954	0.000748609	0	0	0	0	chr16:31489165 [G,A]	p.(Ala498Thr)	missense_variant	SNV	rs778731926
	0.000407508	0.000547954	0.000748609	0	0	0	0	chr16:31488934 [G,C]	p.(Gln445His)	missense_variant	SNV	rs778857640
	0.000407508	0.000547954	0.000748609	0	0	0	0	chr16:31488159 [G,T]	p.(Arg336Leu)	missense_variant	SNV	rs779993355
	0.000407508	0.000547954	0.000748609	0	0	0	0	chr16:31486238 [C,G]	p.(Ile179Met)	missense_variant	SNV	rs781258232
	0.000407508	0.000547954	0.000748609	0	0	0	0	chr16:31489252 [C,T]	p.(Leu527Phe)	missense_variant	SNV	rs887995341
	0.000407508	0.000547954	0.000748609	0	0	0	0	chr16:31488420 [C,A]	c.1059C>A(p.(Arg353=))	synonymous_variant	SNV	rs898363995
	0.000407508	0.000547954	0.000748609	0	0	0	0	chr16:31489791 [G,T]		intron_variant	SNV	rs909297412
	0.000407508	0.000547954	0.000748609	0	0	0	0	chr16:31485816 [A,C]	p.(Lys131Gln)	missense_variant	SNV	rs948961257
	0.000407508	0.000547954	0.000748609	0	0	0	0	chr16:31489110 [G,C]		intron_variant	SNV	rs985768931
	0.000407508	0.000547954	0.000748609	0	0	0	0	chr16:31489493 [T,G]		intron_variant	SNV
	0.000407508	0.000547954	0.000748609	0	0	0	0	chr16:31488757 [T,C]	p.(Leu422Pro)	missense_variant	SNV	rs1198340932	uncertain significance
	0.000407508	0.000547954	0.000748609	0	0	0	0	chr16:31488187 [C,T]		intron_variant	SNV	rs1349979357	uncertain significance
	0.000407508	0.000547954	0.000748609	0	0	0	0	chr16:31490529 [T,C]	c.2013T>C(p.(Tyr671=))	synonymous_variant	SNV	rs2082556858	uncertain significance
	0.000407508	0.000547954	0.000748609	0	0	0	0	chr16:31488622 [G,C]	p.(Gly377Ala)	missense_variant, splice_region_variant	SNV	rs534057160	uncertain significance
	0.000407508	0.000547954	0.000748609	0	0	0	0	chr16:31484915 [G,C]	p.(Glu99Gln)	missense_variant	SNV		uncertain significance
	0.000407508	0.000547954	0.000748609	0	0	0	0	chr16:31488908 [T,C]	p.(Ser437Pro)	missense_variant	SNV	rs1567390826	uncertain significance
	0.000815016	0.000547954	0.000748609	0	0	0	0	chr16:31489952 [G,A]		intron_variant	SNV	rs895500954
	0.000815016	0.000547954	0.000748609	0	0	0	0	chr16:31488919 [G,A]	p.(Trp440Ter)	stop_gained	SNV	rs121918621	pathogenic
	0.00122252	0.000547954	0.000748609	0	0	0	0	chr16:31489191 [C,T]	c.1518C>T(p.(Phe506=))	synonymous_variant	SNV	rs112861979
	0.000815016	0.000547954	0.000748609	0.00175707	0	0	0	chr16:31489844 [T,A]		intron_variant	SNV
	0.000815016	0.000547954	0.000748609	0.00175707	0	0	0	chr16:31490041 [G,A]		intron_variant	SNV
	0.000815016	0.000547954	0.000748609	0.00175707	0	0	0	chr16:31487774 [C,A]		intron_variant	SNV	rs1041485253
	0.000815016	0.000547954	0.000748609	0.00175707	0	0	0	chr16:31485847 [A,G]	p.(Tyr141Cys)	missense_variant	SNV	rs1182907516
	0.000815016	0.000547954	0.000748609	0.00175707	0	0	0	chr16:31488062 [G,A]	p.(Gly304Arg)	missense_variant	SNV	rs1345699534
	0.000815016	0.000547954	0.000748609	0.00175707	0	0	0	chr16:31490431 [C,A]	c.1915C>A(p.(Arg639=))	synonymous_variant	SNV	rs139986790
	0.000815016	0.000547954	0.000748609	0.00175707	0	0	0	chr16:31484666 [C,T]		intron_variant, splice_region_variant	SNV	rs766825806
	0.000815016	0.000547954	0.000748609	0.00175707	0	0	0	chr16:31490695 [C,T]		3_prime_UTR_variant	SNV	rs2082559242	uncertain significance
	0.00122252	0.000547954	0.000748609	0.00351414	0	0	0	chr16:31489711 [T,C]		intron_variant	SNV	rs1596622187
	0.000815016	0.000547954	0.000748609	0	0.0022205	0	0	chr16:31487768 [A,G]		intron_variant	SNV
	0.000815016	0.000547954	0.000748609	0	0.0022205	0	0	chr16:31488427 [G,C]	p.(Gly356Arg)	missense_variant	SNV
	0.000815016	0.000547954	0.000748609	0	0.0022205	0	0	chr16:31485809 [C,G]	p.(Tyr128Ter)	stop_gained	SNV	rs1021599696
	0.000815016	0.000547954	0.000748609	0	0.0022205	0	0	chr16:31490691 [T,C]		3_prime_UTR_variant	SNV	rs1343115294
	0.000815016	0.000547954	0.000748609	0	0.0022205	0	0	chr16:31490088 [C,T]		intron_variant	SNV	rs1812822790
	0.000815016	0.000547954	0.000748609	0	0.0022205	0	0	chr16:31488744 [G,A]	p.(Gly418Ser)	missense_variant	SNV	rs537966489
	0.000815016	0.000547954	0.000748609	0	0.0022205	0	0	chr16:31488369 [C,T]		intron_variant	SNV	rs759154877
	0.000815016	0.000547954	0.000748609	0	0.0022205	0	0	chr16:31490455 [C,T]	p.(Pro647Ser)	missense_variant	SNV	rs763978448
	0.00122252	0.000547954	0.000748609	0.00175707	0.0022205	0	0	chr16:31489482 [G,A]		intron_variant	SNV	rs568015617
	0.00122252	0.000547954	0.000748609	0	0.00444099	0	0	chr16:31487406 [GGCTC,G]		intron_variant, splice_region_variant	deletion	rs753662678
	0.00122252	0.000547954	0.000748609	0	0.00444099	0	0	chr16:31489317 [C,T]	c.1644C>T(p.(Thr548=))	synonymous_variant	SNV	rs758643864
	0.00122252	0.000547954	0.000748609	0	0.00444099	0	0	chr16:31487411 [G,A]		intron_variant	SNV	rs768128040
	0.000815016	0.000547954	0.000748609	0	0	0.0310849	0	chr16:31490675 [G,A]		3_prime_UTR_variant	SNV	rs532877244
	0.000815016	0.000547954	0.000748609	0	0	0.0310849	0	chr16:31489122 [G,A]		splice_acceptor_variant	SNV	rs577293657
	0.000815016	0.000547954	0.000748609	0	0	0.0310849	0	chr16:31485718 [GC,G]		intron_variant	deletion	rs765982681
	0.00122252	0.000547954	0.000748609	0	0	0.0310849	0	chr16:31489634 [G,C]		intron_variant	SNV
	0.000815016	0.000547954	0.000748609	0	0	0	0.106157	chr16:31488922 [T,C]	c.1323T>C(p.(Leu441=))	synonymous_variant	SNV
	0.000815016	0.000547954	0.00149722	0	0	0	0	chr16:31490577 [A,T]		3_prime_UTR_variant	SNV
	0.000815016	0.000547954	0.00149722	0	0	0	0	chr16:31490613 [G,C]		3_prime_UTR_variant	SNV
	0.000815016	0.000547954	0.00149722	0	0	0	0	chr16:31490615 [G,A]		3_prime_UTR_variant	SNV
	0.000815016	0.000547954	0.00149722	0	0	0	0	chr16:31490624 [A,AG]		3_prime_UTR_variant	insertion
	0.000815016	0.000547954	0.00149722	0	0	0	0	chr16:31490762 [C,T]		3_prime_UTR_variant	SNV
	0.000815016	0.000547954	0.00149722	0	0	0	0	chr16:31487414 [T,C]		intron_variant	SNV
	0.000815016	0.000547954	0.00149722	0	0	0	0	chr16:31489862 [A,G]		intron_variant	SNV
	0.000815016	0.000547954	0.00149722	0	0	0	0	chr16:31487406 [G,T]		intron_variant, splice_region_variant	SNV
	0.000815016	0.000547954	0.00149722	0	0	0	0	chr16:31490206 [C,T]	p.(Pro590Ser)	missense_variant	SNV
	0.000815016	0.000547954	0.00149722	0	0	0	0	chr16:31485894 [G,T]		splice_donor_variant	SNV
	0.000815016	0.000547954	0.00149722	0	0	0	0	chr16:31485815 [C,G]	c.390C>G(p.(Arg130=))	synonymous_variant	SNV
	0.000815016	0.000547954	0.00149722	0	0	0	0	chr16:31487546 [C,T]	c.672C>T(p.(Gly224=))	synonymous_variant	SNV
	0.000815016	0.000547954	0.00149722	0	0	0	0	chr16:31488157 [C,T]	c.1005C>T(p.(Ser335=))	synonymous_variant	SNV
	0.000815016	0.000547954	0.00149722	0	0	0	0	chr16:31489263 [C,T]	c.1590C>T(p.(Ala530=))	synonymous_variant	SNV	rs1260223418
	0.000815016	0.000547954	0.00149722	0	0	0	0	chr16:31490709 [G,A]		3_prime_UTR_variant	SNV	rs1351838328
	0.000815016	0.000547954	0.00149722	0	0	0	0	chr16:31489706 [TG,T]		intron_variant	deletion	rs1364358014
	0.000815016	0.000547954	0.00149722	0	0	0	0	chr16:31489202 [G,A]	p.(Ser510Asn)	missense_variant	SNV	rs1431779583
	0.000815016	0.000547954	0.00149722	0	0	0	0	chr16:31490406 [G,A]	c.1890G>A(p.(Gln630=))	synonymous_variant	SNV	rs144399155
	0.000815016	0.000547954	0.00149722	0	0	0	0	chr16:31486177 [T,G]	p.(Met159Arg)	missense_variant	SNV	rs1462323826
	0.000815016	0.000547954	0.00149722	0	0	0	0	chr16:31489125 [C,T]	c.1452C>T(p.(Gly484=))	splice_region_variant, synonymous_variant	SNV	rs1481942949
	0.000815016	0.000547954	0.00149722	0	0	0	0	chr16:31489615 [G,A]		intron_variant	SNV	rs1733353946
	0.000815016	0.000547954	0.00149722	0	0	0	0	chr16:31487683 [T,C]	p.(Val270Ala)	missense_variant	SNV	rs2082508971
	0.000815016	0.000547954	0.00149722	0	0	0	0	chr16:31488390 [G,A]	c.1029G>A(p.(Val343=))	synonymous_variant	SNV	rs371195262
	0.000815016	0.000547954	0.00149722	0	0	0	0	chr16:31490070 [ACTCCCACCTCGTTCGTG,A]		intron_variant	deletion	rs748199004
	0.000815016	0.000547954	0.00149722	0	0	0	0	chr16:31488490 [G,A]	p.(Gly377Ser)	missense_variant, splice_region_variant	SNV	rs752665468
	0.000815016	0.000547954	0.00149722	0	0	0	0	chr16:31490292 [G,T]		intron_variant	SNV	rs764455043
	0.000815016	0.000547954	0.00149722	0	0	0	0	chr16:31488872 [C,T]		intron_variant, splice_region_variant	SNV	rs778977924
	0.000815016	0.000547954	0.00149722	0	0	0	0	chr16:31488420 [C,G]	c.1059C>G(p.(Arg353=))	synonymous_variant	SNV	rs898363995
	0.000815016	0.000547954	0.00149722	0	0	0	0	chr16:31489124 [G,A]	p.(Gly484Asp)	missense_variant, splice_region_variant	SNV	rs1309307492	likely pathogenic
	0.000815016	0.000547954	0.00149722	0	0	0	0	chr16:31490242 [T,C]		intron_variant	SNV	rs886051963	uncertain significance
	0.00122252	0.000547954	0.00149722	0.00175707	0	0	0	chr16:31489869 [A,G]		intron_variant	SNV
	0.00122252	0.000547954	0.00149722	0.00175707	0	0	0	chr16:31483194 [A,C]	p.(Ile20Leu)	missense_variant	SNV	rs1162708635
	0.00163003	0.000547954	0.00149722	0.00351414	0	0	0	chr16:31489013 [G,A]	p.(Val472Met)	missense_variant	SNV	rs562083857
	0.00122252	0.000547954	0.00224583	0	0	0	0	chr16:31489718 [A,G]		intron_variant	SNV
	0.00122252	0.000547954	0.00224583	0	0	0	0	chr16:31488454 [G,A]	p.(Ala365Thr)	missense_variant	SNV	rs771773395
	0.00163003	0.000547954	0.00224583	0	0	0	0	chr16:31488442 [T,G]	p.(Cys361Gly)	missense_variant	SNV	rs1368508156
	0.000407508	0	0	0	0	0	0	chr16:31489110 [G,T]		intron_variant	SNV
	0.000407508	0	0	0	0	0	0	chr16:31488876 [G,C]		intron_variant, splice_region_variant	SNV
	0.000407508	0	0	0	0	0	0	chr16:31484855 [G,A]	p.(Gly79Ser)	missense_variant	SNV
	0.000407508	0	0	0	0	0	0	chr16:31484864 [G,A]	p.(Val82Met)	missense_variant	SNV
	0.000407508	0	0	0	0	0	0	chr16:31485778 [T,C]	p.(Leu118Pro)	missense_variant	SNV
	0.000407508	0	0	0	0	0	0	chr16:31487646 [C,T]	p.(Pro258Ser)	missense_variant	SNV
	0.000407508	0	0	0	0	0	0	chr16:31489186 [T,G]	p.(Ser505Ala)	missense_variant	SNV
	0.000407508	0	0	0	0	0	0	chr16:31489321 [C,G]	p.(Pro550Ala)	missense_variant	SNV
	0.000407508	0	0	0	0	0	0	chr16:31489146 [G,A]	c.1473G>A(p.(Gly491=))	synonymous_variant	SNV	rs1235348060
	0.000407508	0	0	0	0	0	0	chr16:31489162 [C,T]	c.1489C>T(p.(Leu497=))	synonymous_variant	SNV	rs1398545300
	0.000407508	0	0	0	0	0	0	chr16:31483205 [T,C]	c.69T>C(p.(Pro23=))	synonymous_variant	SNV	rs1567386826
	0.000407508	0	0	0	0	0	0	chr16:31485829 [G,C]	p.(Gly135Ala)	missense_variant	SNV	rs1596617912
	0.000407508	0	0	0	0	0	0	chr16:31488956 [T,A]	p.(Phe453Ile)	missense_variant	SNV	rs1596620978
	0.000407508	0	0	0	0	0	0	chr16:31489833 [G,C]		intron_variant	SNV	rs2082544770
	0.000407508	0	0	0	0	0	0	chr16:31489986 [T,G]		intron_variant	SNV	rs2082546829
	0.000407508	0	0	0	0	0	0	chr16:31490343 [G,C]	p.(Gln609His)	missense_variant	SNV	rs2082552924
	0.000407508	0	0	0	0	0	0	chr16:31490506 [G,A]	p.(Ala664Thr)	missense_variant	SNV	rs2082556394
	0.000407508	0	0	0	0	0	0	chr16:31487537 [C,T]	c.663C>T(p.(His221=))	synonymous_variant	SNV	rs562917404
	0.000407508	0	0	0	0	0	0	chr16:31488952 [G,C]	p.(Gln451His)	missense_variant	SNV	rs768104482
	0.000407508	0	0	0	0	0	0	chr16:31483227 [G,A]	p.(Ala31Thr)	missense_variant	SNV	rs777815662
	0.000407508	0	0	0	0	0	0	chr16:31486219 [A,C]	p.(Asn173Thr)	missense_variant	SNV
	0.000815016	0	0	0	0	0	0	chr16:31489486 [G,A]		intron_variant	SNV
	0.000815016	0	0	0	0	0	0	chr16:31489691 [C,T]		intron_variant	SNV
	0.000407508	0	0	0.00175707	0	0	0	chr16:31484756 [T,G]		intron_variant	SNV
	0.000407508	0	0	0.00175707	0	0	0	chr16:31485716 [C,T]		intron_variant	SNV
	0.000407508	0	0	0.00175707	0	0	0	chr16:31489620 [C,A]		intron_variant	SNV
	0.000407508	0	0	0.00175707	0	0	0	chr16:31489675 [G,A]		intron_variant	SNV
	0.000407508	0	0	0.00175707	0	0	0	chr16:31489784 [C,G]		intron_variant	SNV
	0.000407508	0	0	0.00175707	0	0	0	chr16:31489839 [C,T]		intron_variant	SNV
	0.000407508	0	0	0.00175707	0	0	0	chr16:31489847 [G,C]		intron_variant	SNV
	0.000407508	0	0	0.00175707	0	0	0	chr16:31489969 [G,A]		intron_variant	SNV
	0.000407508	0	0	0.00175707	0	0	0	chr16:31490016 [G,A]		intron_variant	SNV
	0.000407508	0	0	0.00175707	0	0	0	chr16:31483153 [A,T]	p.(Glu6Val)	missense_variant	SNV
	0.000407508	0	0	0.00175707	0	0	0	chr16:31486255 [C,T]	p.(Thr185Ile)	missense_variant	SNV
	0.000407508	0	0	0.00175707	0	0	0	chr16:31488057 [T,C]	p.(Leu302Pro)	missense_variant	SNV
	0.000407508	0	0	0.00175707	0	0	0	chr16:31488150 [T,C]	p.(Met333Thr)	missense_variant	SNV
	0.000407508	0	0	0.00175707	0	0	0	chr16:31488452 [T,C]	p.(Ile364Thr)	missense_variant	SNV
	0.000407508	0	0	0.00175707	0	0	0	chr16:31488457 [T,A]	p.(Tyr366Asn)	missense_variant	SNV
	0.000407508	0	0	0.00175707	0	0	0	chr16:31489240 [G,C]	p.(Gly523Arg)	missense_variant	SNV
	0.000407508	0	0	0.00175707	0	0	0	chr16:31488879 [G,A]		splice_acceptor_variant	SNV
	0.000407508	0	0	0.00175707	0	0	0	chr16:31490407 [G,T]	p.(Glu631Ter)	stop_gained	SNV
	0.000407508	0	0	0.00175707	0	0	0	chr16:31484693 [A,G]	c.147A>G(p.(Arg49=))	synonymous_variant	SNV
	0.000407508	0	0	0.00175707	0	0	0	chr16:31488900 [T,A]	p.(Val434Glu)	missense_variant	SNV	rs1000795934
	0.000407508	0	0	0.00175707	0	0	0	chr16:31483201 [A,G]	p.(Asn22Ser)	missense_variant	SNV	rs1157589918
	0.000407508	0	0	0.00175707	0	0	0	chr16:31488061 [C,G]	c.909C>G(p.(Ala303=))	synonymous_variant	SNV	rs1174612223
	0.000407508	0	0	0.00175707	0	0	0	chr16:31484817 [A,G]		splice_acceptor_variant	SNV	rs1178132818
	0.000407508	0	0	0.00175707	0	0	0	chr16:31487331 [G,A]	p.(Ala196Thr)	missense_variant	SNV	rs1199653474
	0.000407508	0	0	0.00175707	0	0	0	chr16:31489670 [G,C]		intron_variant	SNV	rs1235719228
	0.000407508	0	0	0.00175707	0	0	0	chr16:31489554 [A,C]		intron_variant	SNV	rs1286846539
	0.000407508	0	0	0.00175707	0	0	0	chr16:31489036 [C,T]	c.1437C>T(p.(Arg479=))	synonymous_variant	SNV	rs1314948027
	0.000407508	0	0	0.00175707	0	0	0	chr16:31488630 [G,A]	p.(Gly380Arg)	missense_variant	SNV	rs1316904447
	0.000407508	0	0	0.00175707	0	0	0	chr16:31488772 [G,A]	p.(Arg427Gln)	missense_variant, splice_region_variant	SNV	rs1366660004
	0.000407508	0	0	0.00175707	0	0	0	chr16:31484916 [A,G]	p.(Glu99Gly)	missense_variant	SNV	rs1371267939
	0.000407508	0	0	0.00175707	0	0	0	chr16:31490520 [G,C]	p.(Trp668Cys)	missense_variant	SNV	rs1388190141
	0.000407508	0	0	0.00175707	0	0	0	chr16:31489206 [T,C]	c.1533T>C(p.(Cys511=))	synonymous_variant	SNV	rs142276161
	0.000407508	0	0	0.00175707	0	0	0	chr16:31490054 [G,A]		intron_variant	SNV	rs1446706037
	0.000407508	0	0	0.00175707	0	0	0	chr16:31489604 [G,C]		intron_variant	SNV	rs1457514799
	0.000407508	0	0	0.00175707	0	0	0	chr16:31490756 [G,A]		3_prime_UTR_variant	SNV	rs1473841579
	0.000407508	0	0	0.00175707	0	0	0	chr16:31489351 [G,T]		intron_variant	SNV	rs185753774
	0.000407508	0	0	0.00175707	0	0	0	chr16:31489779 [G,A]		intron_variant	SNV	rs2082543907
	0.000407508	0	0	0.00175707	0	0	0	chr16:31489998 [A,G]		intron_variant	SNV	rs2082547102
	0.000407508	0	0	0.00175707	0	0	0	chr16:31490301 [T,C]		intron_variant, splice_region_variant	SNV	rs2082552160
	0.000407508	0	0	0.00175707	0	0	0	chr16:31490703 [T,A]		3_prime_UTR_variant	SNV	rs2082559312
	0.000407508	0	0	0.00175707	0	0	0	chr16:31488691 [G,A]	p.(Ser400Asn)	missense_variant	SNV	rs373855573
	0.000407508	0	0	0.00175707	0	0	0	chr16:31489504 [A,C]		intron_variant	SNV	rs529002883
	0.000407508	0	0	0.00175707	0	0	0	chr16:31490081 [G,T]		intron_variant	SNV	rs532838657
	0.000407508	0	0	0.00175707	0	0	0	chr16:31488385 [G,T]	p.(Glu342Ter)	splice_region_variant, stop_gained	SNV	rs750695233
	0.000407508	0	0	0.00175707	0	0	0	chr16:31487391 [A,T]	p.(Met216Leu)	missense_variant	SNV	rs753799558
	0.000407508	0	0	0.00175707	0	0	0	chr16:31488120 [C,T]	p.(Thr323Met)	missense_variant	SNV	rs764563027
	0.000407508	0	0	0.00175707	0	0	0	chr16:31488720 [TACACGCGCC,T]	p.(Tyr410_Arg412del)	inframe_deletion	deletion	rs773992039
	0.000407508	0	0	0.00175707	0	0	0	chr16:31490462 [G,C]	p.(Trp649Ser)	missense_variant	SNV	rs893453236
	0.000407508	0	0	0.00175707	0	0	0	chr16:31489227 [A,G]	c.1554A>G(p.(Pro518=))	synonymous_variant	SNV	rs954456279
	0.000407508	0	0	0.00175707	0	0	0	chr16:31490483 [A,G]	p.(Asn656Ser)	missense_variant	SNV
	0.000407508	0	0	0.00175707	0	0	0	chr16:31488436 [G,A]	p.(Val359Met)	missense_variant	SNV	rs1468390476	uncertain significance
	0.000815016	0	0	0.00351414	0	0	0	chr16:31489642 [A,G]		intron_variant	SNV
	0.000815016	0	0	0.00351414	0	0	0	chr16:31489184 [T,G]	p.(Phe504Cys)	missense_variant	SNV
	0.000815016	0	0	0.00351414	0	0	0	chr16:31489251 [C,T]	c.1578C>T(p.(Tyr526=))	synonymous_variant	SNV
	0.000815016	0	0	0.00351414	0	0	0	chr16:31489187 [C,T]	p.(Ser505Phe)	missense_variant	SNV	rs1476195513
	0.000815016	0	0	0.00351414	0	0	0	chr16:31488174 [G,A]		splice_donor_variant	SNV	rs1596619705
	0.000815016	0	0	0.00351414	0	0	0	chr16:31489890 [A,G]		intron_variant	SNV	rs889392805
	0.00122252	0	0	0.0052712	0	0	0	chr16:31488757 [T,G]	p.(Leu422Arg)	missense_variant	SNV	rs1198340932
	0.00163003	0	0	0.00702827	0	0	0	chr16:31488143 [C,T]	p.(Pro331Ser)	missense_variant	SNV	rs746053547
	0.000407508	0	0	0	0.0022205	0	0	chr16:31483128 [C,G]		5_prime_UTR_variant	SNV
	0.000407508	0	0	0	0.0022205	0	0	chr16:31490489 [T,TG]	p.(Leu659AlafsTer48)	frameshift_variant	insertion
	0.000407508	0	0	0	0.0022205	0	0	chr16:31486287 [G,T]		intron_variant	SNV
	0.000407508	0	0	0	0.0022205	0	0	chr16:31488784 [G,C]		intron_variant	SNV
	0.000407508	0	0	0	0.0022205	0	0	chr16:31489521 [T,C]		intron_variant	SNV
	0.000407508	0	0	0	0.0022205	0	0	chr16:31489571 [A,G]		intron_variant	SNV
	0.000407508	0	0	0	0.0022205	0	0	chr16:31489731 [T,A]		intron_variant	SNV
	0.000407508	0	0	0	0.0022205	0	0	chr16:31489739 [G,C]		intron_variant	SNV
	0.000407508	0	0	0	0.0022205	0	0	chr16:31489933 [G,A]		intron_variant	SNV
	0.000407508	0	0	0	0.0022205	0	0	chr16:31484816 [C,A]		intron_variant, splice_region_variant	SNV
	0.000407508	0	0	0	0.0022205	0	0	chr16:31483183 [A,G]	p.(Gln16Arg)	missense_variant	SNV
	0.000407508	0	0	0	0.0022205	0	0	chr16:31485793 [T,C]	p.(Ile123Thr)	missense_variant	SNV
	0.000407508	0	0	0	0.0022205	0	0	chr16:31485887 [G,C]	p.(Lys154Asn)	missense_variant	SNV
	0.000407508	0	0	0	0.0022205	0	0	chr16:31487725 [C,A]	p.(Thr284Lys)	missense_variant	SNV
	0.000407508	0	0	0	0.0022205	0	0	chr16:31488068 [A,G]	p.(Ser306Gly)	missense_variant	SNV
	0.000407508	0	0	0	0.0022205	0	0	chr16:31488401 [T,C]	p.(Val347Ala)	missense_variant	SNV
	0.000407508	0	0	0	0.0022205	0	0	chr16:31488890 [G,T]	p.(Val431Leu)	missense_variant	SNV
	0.000407508	0	0	0	0.0022205	0	0	chr16:31489126 [G,A]	p.(Ala485Thr)	missense_variant	SNV
	0.000407508	0	0	0	0.0022205	0	0	chr16:31489319 [C,G]	p.(Ala549Gly)	missense_variant	SNV
	0.000407508	0	0	0	0.0022205	0	0	chr16:31490398 [C,T]	p.(Leu628Phe)	missense_variant	SNV
	0.000407508	0	0	0	0.0022205	0	0	chr16:31490432 [G,T]	p.(Arg639Leu)	missense_variant	SNV
	0.000407508	0	0	0	0.0022205	0	0	chr16:31490103 [G,A]		splice_acceptor_variant	SNV
	0.000407508	0	0	0	0.0022205	0	0	chr16:31488630 [G,T]	p.(Gly380Ter)	stop_gained	SNV
	0.000407508	0	0	0	0.0022205	0	0	chr16:31487336 [G,C]	c.591G>C(p.(Leu197=))	synonymous_variant	SNV
	0.000407508	0	0	0	0.0022205	0	0	chr16:31488100 [G,A]	c.948G>A(p.(Leu316=))	synonymous_variant	SNV
	0.000407508	0	0	0	0.0022205	0	0	chr16:31489242 [C,T]	c.1569C>T(p.(Gly523=))	synonymous_variant	SNV
	0.000407508	0	0	0	0.0022205	0	0	chr16:31489021 [G,A]	c.1422G>A(p.(Ala474=))	synonymous_variant	SNV	rs1290414214
	0.000407508	0	0	0	0.0022205	0	0	chr16:31489142 [T,C]	p.(Ile490Thr)	missense_variant	SNV	rs1422685101
	0.000407508	0	0	0	0.0022205	0	0	chr16:31488720 [T,C]	p.(Tyr410His)	missense_variant	SNV	rs1567390559
	0.000407508	0	0	0	0.0022205	0	0	chr16:31490016 [G,C]		intron_variant	SNV	rs2082547445
	0.000407508	0	0	0	0.0022205	0	0	chr16:31490711 [G,C]		3_prime_UTR_variant	SNV	rs2082559492
	0.000407508	0	0	0	0.0022205	0	0	chr16:31487634 [T,G]	p.(Phe254Val)	missense_variant	SNV	rs753561499
	0.000407508	0	0	0	0.0022205	0	0	chr16:31487373 [G,A]	p.(Gly210Arg)	missense_variant	SNV	rs760880469
	0.000407508	0	0	0	0.0022205	0	0	chr16:31484820 [T,C]	p.(Val67Ala)	missense_variant, splice_region_variant	SNV	rs769063338
	0.000407508	0	0	0	0.0022205	0	0	chr16:31490212 [A,T]	p.(Ser592Cys)	missense_variant	SNV	rs775002648
	0.000407508	0	0	0	0.0022205	0	0	chr16:31484890 [A,G]	c.270A>G(p.(Ala90=))	synonymous_variant	SNV	rs778378562
	0.000407508	0	0	0	0.0022205	0	0	chr16:31486161 [T,C]		intron_variant	SNV	rs918779277
	0.000815016	0	0	0	0.00444099	0	0	chr16:31490099 [C,T]		intron_variant, splice_region_variant	SNV
	0.000815016	0	0	0	0.00444099	0	0	chr16:31483213 [T,C]	p.(Ile26Thr)	missense_variant	SNV
	0.000815016	0	0	0	0.00444099	0	0	chr16:31489217 [CG,C]	p.(Ala516ArgfsTer81)	frameshift_variant	deletion	rs1012197106
	0.000815016	0	0	0	0.00444099	0	0	chr16:31483169 [A,G]	c.33A>G(p.(Pro11=))	synonymous_variant	SNV	rs1334753064
	0.000815016	0	0	0	0.00444099	0	0	chr16:31488651 [C,A]	p.(Leu387Met)	missense_variant	SNV	rs1418434620
	0.000815016	0	0	0	0.00444099	0	0	chr16:31485857 [G,A]	c.432G>A(p.(Val144=))	synonymous_variant	SNV	rs772269705
	0.00122252	0	0	0	0.00666149	0	0	chr16:31484928 [G,A]		intron_variant, splice_region_variant	SNV	rs770090646
	0.000407508	0	0	0	0	0.0310849	0	chr16:31489495 [T,C]		intron_variant	SNV
	0.000407508	0	0	0	0	0.0310849	0	chr16:31489950 [T,G]		intron_variant	SNV
	0.000407508	0	0	0	0	0.0310849	0	chr16:31488394 [T,A]	p.(Cys345Ser)	missense_variant	SNV
	0.000407508	0	0	0	0	0.0310849	0	chr16:31490188 [C,T]	p.(Pro584Ser)	missense_variant	SNV
	0.000407508	0	0	0	0	0.0310849	0	chr16:31490354 [G,T]	p.(Trp613Leu)	missense_variant	SNV
	0.000407508	0	0	0	0	0.0310849	0	chr16:31490459 [G,A]	p.(Ser648Asn)	missense_variant	SNV
	0.000407508	0	0	0	0	0.0310849	0	chr16:31487684 [G,T]	c.810G>T(p.(Val270=))	synonymous_variant	SNV
	0.000407508	0	0	0	0	0.0310849	0	chr16:31484713 [T,G]	p.(Phe56Cys)	missense_variant	SNV	rs1420609770
	0.000407508	0	0	0	0	0.0310849	0	chr16:31489006 [C,A]	c.1407C>A(p.(Ala469=))	synonymous_variant	SNV	rs146854626
	0.000407508	0	0	0	0	0.0310849	0	chr16:31484845 [C,T]	c.225C>T(p.(Asn75=))	synonymous_variant	SNV	rs2082483263
	0.000407508	0	0	0	0	0.0310849	0	chr16:31490418 [G,GGCAGCA]	p.(Ala636_Ala637dup)	inframe_insertion	insertion	rs745592398
	0.000407508	0	0	0	0	0.0310849	0	chr16:31489016 [C,A]	p.(Leu473Met)	missense_variant	SNV	rs1426433916	uncertain significance
	0.000407508	0	0	0	0	0	0.106157	chr16:31490129 [G,C]	p.(Arg564Pro)	missense_variant	SNV
	0.000407508	0	0.000748609	0	0	0	0	chr16:31490575 [G,T]		3_prime_UTR_variant	SNV
	0.000407508	0	0.000748609	0	0	0	0	chr16:31487660 [C,CT]	p.(Tyr263LeufsTer87)	frameshift_variant	insertion
	0.000407508	0	0.000748609	0	0	0	0	chr16:31489260 [CG,C]	p.(Ala530ProfsTer67)	frameshift_variant	deletion
	0.000407508	0	0.000748609	0	0	0	0	chr16:31490493 [CATG,C]	p.(Met661del)	inframe_deletion	deletion
	0.000407508	0	0.000748609	0	0	0	0	chr16:31483276 [G,A]		intron_variant	SNV
	0.000407508	0	0.000748609	0	0	0	0	chr16:31485718 [G,A]		intron_variant	SNV
	0.000407508	0	0.000748609	0	0	0	0	chr16:31485906 [G,A]		intron_variant	SNV
	0.000407508	0	0.000748609	0	0	0	0	chr16:31489494 [A,C]		intron_variant	SNV
	0.000407508	0	0.000748609	0	0	0	0	chr16:31489646 [A,C]		intron_variant	SNV
	0.000407508	0	0.000748609	0	0	0	0	chr16:31489707 [G,A]		intron_variant	SNV
	0.000407508	0	0.000748609	0	0	0	0	chr16:31489749 [C,G]		intron_variant	SNV
	0.000407508	0	0.000748609	0	0	0	0	chr16:31489764 [G,A]		intron_variant	SNV
	0.000407508	0	0.000748609	0	0	0	0	chr16:31489799 [C,T]		intron_variant	SNV
	0.000407508	0	0.000748609	0	0	0	0	chr16:31489858 [C,A]		intron_variant	SNV
	0.000407508	0	0.000748609	0	0	0	0	chr16:31489920 [G,C]		intron_variant	SNV
	0.000407508	0	0.000748609	0	0	0	0	chr16:31490061 [G,T]		intron_variant	SNV
	0.000407508	0	0.000748609	0	0	0	0	chr16:31490297 [A,G]		intron_variant	SNV
	0.000407508	0	0.000748609	0	0	0	0	chr16:31486282 [G,C]		intron_variant, splice_region_variant	SNV
	0.000407508	0	0.000748609	0	0	0	0	chr16:31488177 [A,G]		intron_variant, splice_region_variant	SNV
	0.000407508	0	0.000748609	0	0	0	0	chr16:31490097 [T,G]		intron_variant, splice_region_variant	SNV
	0.000407508	0	0.000748609	0	0	0	0	chr16:31483212 [A,C]	p.(Ile26Leu)	missense_variant	SNV
	0.000407508	0	0.000748609	0	0	0	0	chr16:31484868 [G,C]	p.(Gly83Ala)	missense_variant	SNV
	0.000407508	0	0.000748609	0	0	0	0	chr16:31487596 [C,G]	p.(Thr241Arg)	missense_variant	SNV
	0.000407508	0	0.000748609	0	0	0	0	chr16:31487633 [C,G]	p.(Ser253Arg)	missense_variant	SNV
	0.000407508	0	0.000748609	0	0	0	0	chr16:31488726 [C,A]	p.(Arg412Ser)	missense_variant	SNV
	0.000407508	0	0.000748609	0	0	0	0	chr16:31488738 [C,T]	p.(Arg416Cys)	missense_variant	SNV
	0.000407508	0	0.000748609	0	0	0	0	chr16:31488884 [T,C]	p.(Trp429Arg)	missense_variant	SNV
	0.000407508	0	0.000748609	0	0	0	0	chr16:31489160 [G,C]	p.(Gly496Ala)	missense_variant	SNV
	0.000407508	0	0.000748609	0	0	0	0	chr16:31489193 [G,T]	p.(Gly507Val)	missense_variant	SNV
	0.000407508	0	0.000748609	0	0	0	0	chr16:31489303 [G,A]	p.(Val544Ile)	missense_variant	SNV
	0.000407508	0	0.000748609	0	0	0	0	chr16:31490152 [G,A]	p.(Asp572Asn)	missense_variant	SNV
	0.000407508	0	0.000748609	0	0	0	0	chr16:31490182 [T,A]	p.(Ser582Thr)	missense_variant	SNV
	0.000407508	0	0.000748609	0	0	0	0	chr16:31490396 [C,A]	p.(Pro627His)	missense_variant	SNV
	0.000407508	0	0.000748609	0	0	0	0	chr16:31490473 [G,T]	p.(Val653Phe)	missense_variant	SNV
	0.000407508	0	0.000748609	0	0	0	0	chr16:31484818 [G,C]		splice_acceptor_variant	SNV
	0.000407508	0	0.000748609	0	0	0	0	chr16:31483139 [G,A]	p.?	start_lost	SNV
	0.000407508	0	0.000748609	0	0	0	0	chr16:31487600 [G,A]	c.726G>A(p.(Val242=))	synonymous_variant	SNV
	0.000407508	0	0.000748609	0	0	0	0	chr16:31487726 [A,C]	c.852A>C(p.(Thr284=))	synonymous_variant	SNV
	0.000407508	0	0.000748609	0	0	0	0	chr16:31489299 [C,T]	c.1626C>T(p.(Leu542=))	synonymous_variant	SNV
	0.000407508	0	0.000748609	0	0	0	0	chr16:31490157 [G,C]	c.1719G>C(p.(Leu573=))	synonymous_variant	SNV
	0.000407508	0	0.000748609	0	0	0	0	chr16:31490514 [C,T]	c.1998C>T(p.(Phe666=))	synonymous_variant	SNV
	0.000407508	0	0.000748609	0	0	0	0	chr16:31490532 [C,G]	c.2016C>G(p.(Ala672=))	synonymous_variant	SNV
	0.000407508	0	0.000748609	0	0	0	0	chr16:31489886 [G,A]		intron_variant	SNV	rs1196898059
	0.000407508	0	0.000748609	0	0	0	0	chr16:31486268 [G,C]	c.567G>C(p.(Thr189=))	synonymous_variant	SNV	rs1225507782
	0.000407508	0	0.000748609	0	0	0	0	chr16:31489859 [C,T]		intron_variant	SNV	rs1275510937
	0.000407508	0	0.000748609	0	0	0	0	chr16:31489554 [A,T]		intron_variant	SNV	rs1286846539
	0.000407508	0	0.000748609	0	0	0	0	chr16:31488745 [G,C]	p.(Gly418Ala)	missense_variant	SNV	rs1320195158
	0.000407508	0	0.000748609	0	0	0	0	chr16:31490257 [C,T]		intron_variant	SNV	rs1342436819
	0.000407508	0	0.000748609	0	0	0	0	chr16:31490164 [G,C]	p.(Asp576His)	missense_variant	SNV	rs1350055142
	0.000407508	0	0.000748609	0	0	0	0	chr16:31487525 [G,A]		intron_variant, splice_region_variant	SNV	rs1381585157
	0.000407508	0	0.000748609	0	0	0	0	chr16:31490669 [G,A]		3_prime_UTR_variant	SNV	rs1484050409
	0.000407508	0	0.000748609	0	0	0	0	chr16:31490467 [C,T]	p.(Arg651Cys)	missense_variant	SNV	rs148924550
	0.000407508	0	0.000748609	0	0	0	0	chr16:31489624 [A,G]		intron_variant	SNV	rs148937147
	0.000407508	0	0.000748609	0	0	0	0	chr16:31485750 [C,T]	c.325C>T(p.(Leu109=))	synonymous_variant	SNV	rs2082489769
	0.000407508	0	0.000748609	0	0	0	0	chr16:31488690 [A,G]	p.(Ser400Gly)	missense_variant	SNV	rs2082523822
	0.000407508	0	0.000748609	0	0	0	0	chr16:31489694 [A,C]		intron_variant	SNV	rs2082542703
	0.000407508	0	0.000748609	0	0	0	0	chr16:31489960 [T,G]		intron_variant	SNV	rs2082546440
	0.000407508	0	0.000748609	0	0	0	0	chr16:31490037 [AAG,A]		intron_variant	deletion	rs2082547863
	0.000407508	0	0.000748609	0	0	0	0	chr16:31490046 [T,C]		intron_variant	SNV	rs2082548074
	0.000407508	0	0.000748609	0	0	0	0	chr16:31489168 [C,T]	p.(Arg499Cys)	missense_variant	SNV	rs745469388
	0.000407508	0	0.000748609	0	0	0	0	chr16:31490374 [G,C]	p.(Gly620Arg)	missense_variant	SNV	rs747550379
	0.000407508	0	0.000748609	0	0	0	0	chr16:31485721 [C,G]		intron_variant, splice_region_variant	SNV	rs749592867
	0.000407508	0	0.000748609	0	0	0	0	chr16:31485905 [T,C]		intron_variant	SNV	rs766002315
	0.000407508	0	0.000748609	0	0	0	0	chr16:31488945 [G,A]	p.(Gly449Asp)	missense_variant	SNV	rs768392222
	0.000407508	0	0.000748609	0	0	0	0	chr16:31488701 [G,A]	c.1209G>A(p.(Thr403=))	synonymous_variant	SNV	rs768873458
	0.000407508	0	0.000748609	0	0	0	0	chr16:31487549 [G,A]	c.675G>A(p.(Gly225=))	synonymous_variant	SNV	rs777258044
	0.000407508	0	0.000748609	0	0	0	0	chr16:31484744 [G,A]	c.198G>A(p.(Pro66=))	splice_region_variant, synonymous_variant	SNV	rs780951892
	0.000407508	0	0.000748609	0	0	0	0	chr16:31483156 [C,T]	p.(Ala7Val)	missense_variant	SNV	rs868206719
	0.000407508	0	0.000748609	0	0	0	0	chr16:31489019 [G,A]	p.(Ala474Thr)	missense_variant	SNV	rs912367239
	0.000407508	0	0.000748609	0	0	0	0	chr16:31489471 [G,T]		intron_variant	SNV	rs948153024
	0.000407508	0	0.000748609	0	0	0	0	chr16:31490382 [G,A]	c.1866G>A(p.(Val622=))	synonymous_variant	SNV	rs972178516
	0.000407508	0	0.000748609	0	0	0	0	chr16:31488186 [C,T]		intron_variant	SNV
	0.000407508	0	0.000748609	0	0	0	0	chr16:31489029 [T,A]	p.(Val477Glu)	missense_variant	SNV
	0.000407508	0	0.000748609	0	0	0	0	chr16:31488965 [A,C]	p.(Ile456Leu)	missense_variant	SNV	rs2082529261	uncertain significance
	0.000407508	0	0.000748609	0	0	0	0	chr16:31490449 [G,A]	p.(Glu645Lys)	missense_variant	SNV	rs760556743	uncertain significance
	0.000815016	0	0.000748609	0	0	0.0310849	0	chr16:31485797 [G,A]	c.372G>A(p.(Thr124=))	synonymous_variant	SNV	rs1567388072
	0.000815016	0	0.00149722	0	0	0	0	chr16:31489792 [C,A]		intron_variant	SNV
	0.000815016	0	0.00149722	0	0	0	0	chr16:31489133 [G,C]	p.(Trp487Ser)	missense_variant	SNV	rs1482691256
	0.000815016	0	0.00149722	0	0	0	0	chr16:31488692 [C,A]	p.(Ser400Arg)	missense_variant	SNV	rs2082523892
	0.000815016	0	0.00149722	0	0	0	0	chr16:31488894 [T,C]	p.(Phe432Ser)	missense_variant	SNV	rs752111596
	0.000815016	0	0.00149722	0	0	0	0	chr16:31489197 [G,C]	c.1524G>C(p.(Ser508=))	synonymous_variant	SNV	rs774567635
	0.00122252	0	0.00224583	0	0	0	0	chr16:31488034 [G,T]		intron_variant, splice_region_variant	SNV	rs753116846

## Sheet: Table S3. Summary Statistics
	Table S3. Summary statistic of association study. NA when no case-carrier exist to calculate assocaition statistics.
						PMRP				All Of Us
		Annotations				renal glucosuria, n= 10				Renal Glucosuria				All Glucosuria				Urinalysis
	variant position [common,alt]	aa_change	consequence	dbsnp_rsid	clinvar_classification	OR	CI95L	CI95H	snp_p	OR	CI95L	CI95H	snp_p	OR	CI95L	CI95H	snp_p	OR	CI95L	CI95H	snp_p
	chr16:31483203 [C,A]	p.(Pro23Thr)	missense_variant	rs1382300816	0	NA	NA	NA	NA	NA	NA	NA	NA	100.12	94.637	105.604	0.00162269	NA	NA	NA	NA
	chr16:31484706 [G,C]	p.(Gly54Arg)	missense_variant	rs373741171	0	NA	NA	NA	NA	NA	NA	NA	NA	476.804	471.27	482.338	0.000124838	NA	NA	NA	NA
	chr16:31484716 [T,C]	p.(Leu57Pro)	missense_variant	rs1477114969	0	NA	NA	NA	NA	NA	NA	NA	NA	69.9627	64.0516	75.8738	0.00366529	90.6941	10.0231	820.644	0.000330596
	chr16:31484724 [C,T]	p.(Arg60Cys)	missense_variant	rs201586410	0	NA	NA	NA	NA	NA	NA	NA	NA	28.8607	24.0833	33.638	0.00856049	15.1377	4.41654	51.8846	0.000333158
	chr16:31484751 [C,A]		intron_variant, splice_region_variant	rs772585258	0	NA	NA	NA	NA	NA	NA	NA	NA	4.07257	-0.552271	8.69741	0.174416	2.47067	1.01119	6.03669	0.0632366
	chr16:31484846 [A,G]	p.(Ile76Val)	missense_variant	rs750542045	0	NA	NA	NA	NA	NA	NA	NA	NA	80.5158	75.3978	85.6338	0.00194941	4.95347	0.690134	35.5538	0.165971
	chr16:31484849 [G,A]	p.(Gly77Ser)	missense_variant	rs368277683	0	NA	NA	NA	NA	NA	NA	NA	NA	103.204	98.992	107.415	4.86999e-05	18.9444	4.93873	72.6685	0.00147491
	chr16:31484914 [C,CTT]	p.(Glu99LeufsTer21)	frameshift_variant	rs770214617	likely pathogenic	NA	NA	NA	NA	2776.66	2765.42	2787.9	3.13962e-05	223.205	217.873	228.537	0.000404295	28.1153	4.10343	192.637	0.0104103
	chr16:31485813 [C,T]	p.(Arg130Cys)	missense_variant	rs760532652	0	NA	NA	NA	NA	NA	NA	NA	NA	218.662	213.313	224.012	0.000413251	32.8235	4.64905	231.742	0.00852867
	chr16:31485861 [TC,T]	p.(Leu147PhefsTer40)	frameshift_variant	rs2082491230	0	NA	NA	NA	NA	NA	NA	NA	NA	59.468	53.5992	65.3369	0.00427495	NA	NA	NA	NA
	chr16:31486200 [CA,C]	p.(Gln167ArgfsTer20)	frameshift_variant	rs267607067	pathogenic	NA	NA	NA	NA	NA	NA	NA	NA	37.5808	33.659	41.5026	0.000354743	7.84048	2.46597	24.9286	0.00349765
	chr16:31486204 [A,G]	p.(Gln168Arg)	missense_variant	rs1294044448	0	NA	NA	NA	NA	NA	NA	NA	NA	35.2004	30.3508	40.0501	0.0064407	3.69124	0.604848	22.5268	0.217967
	chr16:31486206 [GC,G]	p.(Ala169ValfsTer18)	frameshift_variant	rs768095044	0	NA	NA	NA	NA	NA	NA	NA	NA	19.2773	14.4118	24.1429	0.018189	1.87732	0.280534	12.5629	0.557526
	chr16:31486239 [G,A]	p.(Ala180Thr)	missense_variant	rs748172348	0	NA	NA	NA	NA	NA	NA	NA	NA	27.002	22.0922	31.9119	0.0103823	NA	NA	NA	NA
	chr16:31487314 [T,C]		intron_variant, splice_region_variant	0	0	NA	NA	NA	NA	1910.32	1903.01	1917.64	2.92593e-05	308.584	302.912	314.255	0.00026828	32.8353	4.25959	253.113	0.00908739
	chr16:31487578 [G,A]	p.(Gly235Glu)	missense_variant	rs138795531	uncertain significance	NA	NA	NA	NA	NA	NA	NA	NA	1.49863	-2.96354	5.96079	0.645314	0.617912	0.274968	1.38858	0.21371
	chr16:31487668 [T,C]	p.(Leu265Pro)	missense_variant	0	0	NA	NA	NA	NA	NA	NA	NA	NA	31.1086	23.3674	38.8498	0.0266015	75.7804	3.109	1847	0.00958195
	chr16:31487692 [A,T]	p.(Asp273Val)	missense_variant	rs748324537	0	NA	NA	NA	NA	NA	NA	NA	NA	49.8757	44.2339	55.5175	0.00485484	1.92004	0.245262	15.0311	0.550481
	chr16:31487764 [G,A]		intron_variant, splice_region_variant	rs200228142	likely pathogenic, pathogenic	NA	NA	NA	NA	NA	NA	NA	NA	3.76481	-0.717778	8.2474	0.187537	4.97357	2.62182	9.43479	2.17614e-05
	chr16:31487766 [G,T]		intron_variant, splice_region_variant	rs752072314	0	NA	NA	NA	NA	NA	NA	NA	NA	133.549	127.353	139.746	0.00132186	15.2845	1.42208	164.278	0.0518575
	chr16:31488147 [G,C]	p.(Gly332Ala)	missense_variant	0	0	NA	NA	NA	NA	NA	NA	NA	NA	205.587	199.22	211.953	0.000847825	NA	NA	NA	NA
	chr16:31488453 [C,G]	p.(Ile364Met)	missense_variant	0	0	NA	NA	NA	NA	NA	NA	NA	NA	655.527	649.229	661.825	9.59133e-05	NA	NA	NA	NA
	chr16:31488463 [C,T]	p.(Arg368Trp)	missense_variant	rs148410166	likely pathogenic, pathogenic	NA	NA	NA	NA	NA	NA	NA	NA	120.198	115.429	124.967	0.000855107	NA	NA	NA	NA
	chr16:31488637 [T,C]	p.(Met382Thr)	missense_variant	rs141627694	uncertain significance	NA	NA	NA	NA	478.817	472.872	484.761	0.000176663	16.2642	11.4097	21.1187	0.0234554	1.60568	0.272196	9.47187	0.623488
	chr16:31488741 [G,A]	p.(Ala417Thr)	missense_variant	rs1346754449	0	NA	NA	NA	NA	NA	NA	NA	NA	438.735	433.036	444.434	0.000160027	NA	NA	NA	NA
	chr16:31488773 [G,A]		splice_donor_variant	rs554372141	pathogenic	NA	NA	NA	NA	NA	NA	NA	NA	14.7928	10.0609	19.5247	0.0246023	14.3567	4.98094	41.381	3.60926e-05
	chr16:31488878 [A,C]		splice_acceptor_variant	0	0	NA	NA	NA	NA	NA	NA	NA	NA	267.557	261.509	273.606	0.000454426	NA	NA	NA	NA
	chr16:31488896 [A,G]	p.(Ile433Val)	missense_variant	rs150546732	likely benign, uncertain significance	23	5.22	101	0.00223	9.00744	4.64504	13.3698	0.0504354	2.22978	-0.608253	5.06781	0.0555332	1.38159	0.994519	1.91932	0.0638572
	chr16:31488970 [G,T]	p.(Gln457His)	missense_variant	rs764491154	0	NA	NA	NA	NA	NA	NA	NA	NA	622.612	617.05	628.173	8.29381e-05	NA	NA	NA	NA
	chr16:31489007 [GTCTTCGTGCTGGCGC,G]	p.(Leu473_Val477del)	inframe_deletion	rs774846949	0	NA	NA	NA	NA	NA	NA	NA	NA	15.5301	10.652	20.4083	0.024285	0.798687	0.133639	4.77333	0.802205
	chr16:31489008 [T,C]	p.(Val470Ala)	missense_variant	rs139661242	uncertain significance	282.1	51.34	1550	2.46e-05	68.7781	63.667	73.8892	0.00300269	5.34053	0.866728	9.81433	0.109482	3.3713	1.56054	7.28318	0.00775155
	chr16:31489028 [G,C]	p.(Val477Leu)	missense_variant	rs146630093	0	NA	NA	NA	NA	NA	NA	NA	NA	7.44495	2.86162	12.0283	0.0688134	1.35155	0.35395	5.16086	0.673052
	chr16:31489032 [C,T]	p.(Pro478Leu)	missense_variant	rs373902181	uncertain significance	NA	NA	NA	NA	NA	NA	NA	NA	4.49456	-0.0341563	9.02327	0.145355	1.62072	0.665266	3.94839	0.312695
	chr16:31489037 [G,A]	p.(Val480Ile)	missense_variant	rs761264242	0	NA	NA	NA	NA	NA	NA	NA	NA	131.768	126.778	136.758	5.0241e-05	19.0614	3.15295	115.237	0.00687976
	chr16:31489125 [C,G]	c.1452C>G(p.(Gly484=))	splice_region_variant, synonymous_variant	rs1481942949	0	NA	NA	NA	NA	NA	NA	NA	NA	74.8556	69.4887	80.2225	0.00262061	NA	NA	NA	NA
	chr16:31489239 [C,A]	p.(Cys522Ter)	stop_gained	rs199795513	0	NA	NA	NA	NA	119.464	113.853	125.075	0.00128655	67.7265	63.6296	71.8234	1.58095e-05	17.2002	4.69725	62.9828	0.000621311
	chr16:31489272 [GTTC,G]	p.(Phe535del)	inframe_deletion	rs772594068	0	NA	NA	NA	NA	NA	NA	NA	NA	188.135	180.571	195.698	0.00145632	7.83021	0.433787	141.342	0.225188
	chr16:31489318 [G,A]	p.(Ala549Thr)	missense_variant	rs140508520	uncertain significance	NA	NA	NA	NA	NA	NA	NA	NA	3.93593	-0.562473	8.43434	0.175568	1.44118	0.570841	3.6385	0.459286
	chr16:31490211 [G,T]	p.(Glu591Asp)	missense_variant	rs149525864	uncertain significance	NA	NA	NA	NA	NA	NA	NA	NA	0.905295	-3.53947	5.35006	0.902179	1.25997	0.755558	2.10115	0.38993
	chr16:31490321 [C,T]	p.(Pro602Leu)	missense_variant	rs61746400	0	NA	NA	NA	NA	10.6004	6.08216	15.1187	0.0440629	1.30058	-1.53813	4.13928	0.497942	0.973011	0.765868	1.23618	0.822292
	chr16:31490332 [C,T]	p.(Leu606Phe)	missense_variant	rs200862764	0	NA	NA	NA	NA	NA	NA	NA	NA	90.7887	85.9119	95.6654	0.00140202	NA	NA	NA	NA
	chr16:31490401 [A,G]	p.(Thr629Ala)	missense_variant	rs61741237	benign	NA	NA	NA	NA	NA	NA	NA	NA	0.647821	-1.99282	3.28847	0.121428	0.918172	0.79618	1.05886	0.236437
	chr16:31490467 [C,G]	p.(Arg651Gly)	missense_variant	rs148924550	0	NA	NA	NA	NA	NA	NA	NA	NA	5.21927	0.692953	9.74559	0.115956	2.04681	0.898466	4.66286	0.113253
	chr16:31490477 [A,G]	p.(Asn654Ser)	missense_variant	rs61742739	benign, uncertain significance	5.97	0.792	45	0.0877	NA	NA	NA	NA	1.82551	-0.685039	4.33605	0.0272923	1.29132	1.05633	1.57858	0.0154729

## Sheet: Table S4. Urine and Serum Glu
	Table S4. Participant lab data from prospective study.
					day 1 (no SGLT2 inhibitor)							day 2 (with SGLT2 inhibitor)
					creatinine	serum glucose (mg/dL)				urine glucose (mg/dL)		serum glucose (mg/dL)				urine glucose (mg/dL)
	Allele	sex	age	BMI	0min	0min	30min	60min	120min	15min	120min	0min	30min	60min	120min	15min	120min
	chr16:31488896 [A,G], p.(Ile433Val)	F	60-69	25-<29.9	0.8	86	128	85	73	<10	<10	80	133	96	84	664	2682
	chr16:31488896 [A,G], p.(Ile433Val)	M	70-79	25-<29.9	0.9	96	150	137	98	<10	<10	78	143	92	79	1728	3312
	chr16:31488896 [A,G], p.(Ile433Val)	F	50-59	25-<29.9	0.93	84	97	71	71	<10	<10	86	109	96	72	251	770
	chr16:31488896 [A,G], p.(Ile433Val)	F	70-79	30-39.9	0.8	93	177	159	107	<10	<10	99	165	175	89	583	1433
	chr16:31488896 [A,G], p.(Ile433Val)	F	40-49	30-39.9	0.8	85	131	101	70	<10	<10	86	112	88	48	257	384
	chr16:31489008 [T,C], p.(Val470Ala)	F	60-69	18.5-24.9	0.7	88	113	88	82	27	285	86	122	101	106	330	3222
	chr16:31490477 [A,G], p.(Asn654Ser)	F	70-79	25-<29.9	0.7	86	74	86	73	<10	<10	73	102	89	80	406	1125
	chr16:31490477 [A,G], p.(Asn654Ser)	F	50-59	25-<29.9	0.8	91	132	100	50	<10	<10	84	82	80	71	210	1175
	chr16:31490477 [A,G], p.(Asn654Ser)	F	40-49	30-39.9	0.73	78	151	164	97	467	1361	89	164	189	106	962	5280
	chr16:31490477 [A,G], p.(Asn654Ser)	F	60-69	30-39.9	0.99	94	140	95	80	<10	<10	92	108	97	85	263	583
	chr16:31490477 [A,G], p.(Asn654Ser)	F	60-69	30-39.9	0.73	79	106	106	91	<10	<10	90	127	149	126	416	1984
	chr16:31490477 [A,G], p.(Asn654Ser)	F	40-49	30-39.9	0.8	88	126	134	110	<10	17	97	139	129	88	590	3461
	chr16:31490477 [A,G], p.(Asn654Ser)	F	60-69	30-39.9	0.92	85	143	121	57	<10	<10	88	141	124	56	1927	3026
	chr16:31490477 [A,G], p.(Asn654Ser)	F	30-39	30-39.9	0.61	87	100	86	73	<10	<10	93	107	107	91	248	1073
	chr16:31490477 [A,G], p.(Asn654Ser)	F	70-79	>40	0.8	85	90	86	93	<10	<10	91	99	89	106	1237	4646
	wild type	F	60-69	18.5-24.9	0.7	106	160	139	113	<10	43	96	144	128	99	217	1105
	wild type	M	70-79	25-<29.9	1.19	97	125	99	32	<10	<10	86	122	106	36	1655	1745
	wild type	F	60-69	25-<29.9	0.78	81	140	119	44	<10	<10	95	154	163	70	328	1541
	wild type	F	60-69	25-<29.9	0.72	89	116	93	71	<10	<10	100	124	111	83	862	1112
	wild type	F	60-69	25-<29.9	0.97	160	82	143	73	<10	<10	85	137	107	83	152	731
	wild type	F	60-69	30-39.9	0.86	88	128	121	73	<10	<10	91	130	144	102	245	1802
	wild type	F	60-69	30-39.9	0.64	99	146	121	85	<10	<10	96	113	98	78	454	2052
	wild type	F	70-79	30-39.9	0.73	99	162	125	96	<10	<10	93	152	169	114	277	1418
	wild type	F	60-69	30-39.9	0.81	80	73	61	62	<10	<10	83	93	71	84	235	516
	wild type	F	60-69	30-39.9	0.93	91	119	100	55	<10	<10	98	147	133	107	257	2473
	wild type	F	50-59	30-39.9	0.74	94	111	68	65	<10	<10	91	110	97	84	222	1506
	wild type	F	40-49	30-39.9	0.99	89	160	152	66	<10	<10	95	169	153	83	292	559
	wild type	F	40-49	30-39.9	0.65	88	149	170	118	<10	<10	81	114	154	129	265	2077
	wild type	F	30-39	30-39.9	0.75	95	155	144	97	<10	<10	88	120	142	121	189	1621
	wild type	F	60-69	>40	0.88	88	215	253	120	<10	231	93	164	200	95	1023	1873

## Sheet: Table S5. PheWAS
	Table S5. PheWAS of composite SLC5A2 score
	phecode	Case	Control	Missing	CasesWithVariant	OR	OR_95CIL	OR_95CIH	p-value	phenotype
	81	918	117305	315	40	2.10189	1.54018	2.86844	2.8334e-06	Infection/inflammation of internal prosthetic device; implant; and graft
	626.13	5492	109193	3853	150	1.44285	1.20294	1.7306	7.76688e-05	Irregular menstrual cycle
	250.5	235	117836	467	<20	2.79549	1.5657	4.99122	0.000509127	Glycosuria or Acetonuria
	858	2445	114945	1148	85	1.45209	1.16494	1.81001	0.000906147	Complication of internal orthopedic device
	323.2	95	118416	27	<20	3.30591	1.54242	7.08567	0.00211121	Acute (transverse) myelitis
	362.22	463	117924	151	25	1.86326	1.24811	2.7816	0.00233368	Macular degeneration, wet
	535	5363	106603	6572	82	0.712921	0.571765	0.888925	0.00264775	Gastritis and duodenitis
	647	2416	115490	632	54	1.5546	1.15841	2.08629	0.00328442	Infectious and parasitic complications affecting pregnancy
	208	16738	91248	10552	382	0.84412	0.749146	0.951134	0.00539113	Benign neoplasm of colon
	272	55272	54213	9053	1285	0.876631	0.798383	0.962549	0.00577732	Disorders of lipoid metabolism
	530.9	3067	112008	3463	45	0.669912	0.500542	0.896593	0.00705904	Heartburn
	495	17907	95009	5622	330	0.851689	0.757317	0.957821	0.00737928	Asthma
	743.2	1689	115405	1444	62	1.4206	1.09798	1.838	0.00755784	Pathologic fracture
	272.1	55080	54438	9020	1281	0.880803	0.802219	0.967085	0.0077687	Hyperlipidemia
	870.5	427	117387	724	<20	1.91726	1.18073	3.11323	0.00849566	Open wound of lip and mouth
	860	112	118335	91	<20	2.74366	1.2847	5.85948	0.00913007	Bone marrow or stem cell transplant
	687.3	667	116868	1003	<20	0.27361	0.102314	0.731688	0.00980923	Changes in skin texture
	271.9	207	118061	270	<20	2.21189	1.20863	4.04795	0.010038	Other disorders of carbohydrate transport and metabolism
	519.8	1247	114919	2372	44	1.47781	1.092	1.99994	0.011402	Other diseases of respiratory system, NEC
	654.1	2960	115133	445	68	1.38763	1.07257	1.79522	0.0126593	Abnormality of organs and soft tissues of pelvis complicating pregnancy, childbirth, or the puerperium
	595	2448	114197	1893	74	1.33843	1.06211	1.68664	0.0134826	Hydronephrosis
	540.1	1071	116805	662	<20	0.487134	0.275281	0.862027	0.0135167	Appendicitis
	603.2	333	117842	363	<20	1.86883	1.13148	3.08668	0.0145862	Spermatocele
	539	17864	89945	10729	470	1.13587	1.02475	1.25905	0.0152869	Bariatric surgery
	149.4	119	118379	40	<20	2.54596	1.19382	5.42955	0.0155852	Cancer of larynx
	535.9	3124	111777	3637	45	0.693941	0.515706	0.933778	0.0158483	Gastritis and duodenitis, NOS
	871	5112	106618	6808	139	1.23404	1.03781	1.46737	0.0173109	Open wounds of extremities
	796	4552	112866	1120	153	1.24525	1.03671	1.49573	0.0189993	Elevated prostate specific antigen [PSA]
	250.2	24502	90849	3187	443	0.882112	0.794036	0.979958	0.019427	Type 2 diabetes
	722.8	1079	117004	455	38	1.47331	1.06441	2.03929	0.0194726	Postlaminectomy syndrome
	743.21	696	117120	722	27	1.57713	1.07214	2.31998	0.020681	Pathologic fracture of vertebrae
	540.11	912	117126	500	<20	0.481933	0.257973	0.900325	0.0220616	Acute appendicitis
	281.12	973	116837	728	36	1.47526	1.05636	2.06027	0.0225055	Other vitamin B12 deficiency anemia
	650	2641	113674	2223	56	1.40399	1.04852	1.87997	0.0227219	Normal delivery
	191.1	401	117917	220	<20	1.75408	1.08152	2.84489	0.0227479	Cancer of brain and nervous system
	562	9738	99331	9469	211	0.843456	0.728403	0.976682	0.022886	Diverticulosis and diverticulitis
	512	49523	50006	19009	1062	0.902955	0.826672	0.986277	0.0233992	Other symptoms of respiratory system
	655.1	2693	115365	480	56	1.38957	1.04486	1.84802	0.0237191	Abnormality in fetal heart rate or rhythm
	335	1304	116982	252	43	1.41356	1.04522	1.91171	0.0246326	Multiple sclerosis
	712	171	118143	224	<20	2.23885	1.10472	4.5373	0.0253289	Infective connective tissue disorders
	323	321	118023	194	<20	1.87914	1.08051	3.26807	0.0254672	Encephalitis
	281	2188	114488	1862	68	1.31892	1.03297	1.68402	0.0264087	Other deficiency anemia
	855	100	118388	50	<20	2.49792	1.09838	5.68072	0.0289731	Complication of nervous system device, implant, and graft
	550.2	6791	106293	5454	141	0.824924	0.693977	0.980578	0.0290806	Diaphragmatic hernia
	686.5	139	118314	85	<20	2.31332	1.08575	4.92877	0.029766	Pyoderma
	149	378	118043	117	<20	1.73752	1.05503	2.86149	0.0299708	Cancer of larynx, pharynx, nasal cavities
	654	2679	114771	1088	61	1.3453	1.0276	1.76122	0.0309236	Other and unspecified complications of birth; puerperium affecting management of mother
	580.31	749	117342	447	20	1.61126	1.0428	2.48962	0.0316525	Nephritis and nephropathy in diseases classified elsewhere
	713	374	117914	250	<20	1.75678	1.0498	2.93988	0.0319519	Arthropathy associated with other disorders classified elsewhere
	599.5	14279	94912	9347	299	0.873286	0.770894	0.989279	0.033221	Frequency of urination and polyuria
	626.14	1977	114576	1985	52	1.35625	1.02163	1.80047	0.0350263	Irregular menstrual bleeding
	286.7	1505	115044	1989	24	0.647621	0.432147	0.970532	0.0352982	Other and unspecified coagulation defects
	272.13	15726	98138	4674	357	0.884191	0.78806	0.992047	0.0360851	Mixed hyperlipidemia
	627.3	4265	111578	2695	87	0.788116	0.630023	0.985878	0.037114	Postmenopausal atrophic vaginitis
	737.3	2313	114299	1926	73	1.28231	1.01442	1.62096	0.0375523	Kyphoscoliosis and scoliosis
	323.8	240	118136	162	<20	1.94914	1.03726	3.66264	0.0381088	Encephalitis, non-infectious
	598.4	297	117980	261	<20	1.75938	1.03124	3.00167	0.0381864	Other cells and casts in urine
	655	6252	110721	1565	128	1.24298	1.01155	1.52736	0.0385235	Known or suspected fetal abnormality affecting management of mother
	429.2	2558	113921	2059	81	1.2678	1.01225	1.58786	0.0388244	Abnormal function study of cardiovascular system
	420.2	1612	115468	1458	24	0.65353	0.436143	0.979271	0.0392534	Pericarditis
	306.1	2274	115845	419	55	1.35132	1.01442	1.80011	0.0396044	Mental disorders durring/after pregnancy
	575.6	582	117490	466	<20	0.430308	0.192613	0.961334	0.0397678	Cholesterolosis of gallbladder
	750.13	84	118318	136	<20	2.5445	1.04022	6.22411	0.0407164	Congenital anomalies of mouth/tongue
	365	9315	106266	2957	178	0.84855	0.724829	0.99339	0.0411037	Glaucoma
	562.1	7980	101247	9311	174	0.846955	0.722101	0.993397	0.0412091	Diverticulosis
	362.21	1310	116632	596	50	1.34519	1.01012	1.7914	0.0424671	Macular degeneration, dry
	614.33	565	117220	753	<20	1.74372	1.01804	2.98668	0.0428557	Pelvic inflammatory disease, NOS
	540	1197	116504	837	<20	0.609698	0.376906	0.986271	0.0437648	Appendiceal conditions
	743.4	712	117253	573	<20	0.529775	0.283737	0.989161	0.0461293	Stress fracture
	348	3669	111464	3405	93	1.23519	1.00335	1.52061	0.0464179	Other conditions of brain
	301	2224	115199	1115	64	1.29141	1.00239	1.66376	0.0478758	Personality disorders
	737.2	68	118213	257	<20	2.75117	1.00823	7.50715	0.0481546	Lordosis (acquired)
	256.4	1649	116343	546	46	1.35624	1.00223	1.8353	0.0483361	Polycystic ovaries
	379.3	640	117410	488	25	1.51694	1.00287	2.29453	0.0484324	Aphakia and other disorders of lens
	783.1	143	118001	394	<20	2.13495	1.00476	4.5364	0.0485688	Postprocedural fever
	743	12586	100391	5561	366	1.13034	1.00032	1.27726	0.0493908	Osteoporosis, osteopenia and pathological fracture
	609.11	45	118451	42	<20	3.2252	0.999252	10.4097	0.0501423	Azoospermia and oligospermia
	709	2815	114546	1177	80	1.25312	0.999369	1.57131	0.0506384	Diffuse diseases of connective tissue
	442.11	937	117004	597	<20	0.609573	0.370855	1.00195	0.0509019	Abdominal aortic aneurysm
	571.5	10023	102898	5617	194	0.864203	0.74597	1.00118	0.0518536	Other chronic nonalcoholic liver disease
	737	2854	112941	2743	87	1.2384	0.998231	1.53636	0.051907	Curvature of spine
	292.11	734	117110	694	25	1.48554	0.996346	2.21491	0.0521325	Aphasia
	348.2	1002	116909	627	28	1.44908	0.993871	2.11279	0.0538496	Cerebral edema and compression of brain
	614.4	240	117764	534	<20	2.00082	0.987874	4.05241	0.0540896	Inflammatory diseases of uterus, except cervix
	736.6	319	117870	349	<20	1.69089	0.99027	2.88721	0.0543321	Unequal leg length (acquired)
	520.1	227	118088	223	<20	2.09714	0.985949	4.46068	0.0544484	Hereditary disturbances in tooth structure
	594.8	313	117703	522	<20	1.72198	0.989441	2.99686	0.0545492	Renal colic
	740.1	28414	79755	10369	636	0.908135	0.822615	1.00254	0.0561806	Osteoarthritis; localized
	250.12	482	117809	247	<20	1.6141	0.981022	2.65572	0.0594867	Type 1 diabetes with renal manifestations
	1015	1477	114217	2844	22	0.667304	0.437176	1.01857	0.0608317	Effects of other external causes
	362	9273	105428	3837	254	1.13837	0.994053	1.30364	0.0609629	Other retinal disorders
	368.2	1855	115530	1153	62	1.27668	0.988652	1.64863	0.0611357	Diplopia and disorders of binocular vision
	362.2	5500	110867	2171	170	1.1686	0.992364	1.37613	0.0617495	Degeneration of macula and posterior pole of retina
	334	1746	115490	1302	54	1.29684	0.987151	1.70367	0.0618866	Degenerative disease of the spinal cord
	382	3146	110726	4666	51	0.766594	0.579697	1.01375	0.0622874	Otalgia
	275.6	2726	114342	1470	78	1.24	0.988519	1.55545	0.0628646	Hypercalcemia
	371	6569	105264	6705	175	1.16098	0.991316	1.35969	0.0640556	Inflammation of the eye
	155	320	118049	169	<20	0.269743	0.0673082	1.08102	0.0643122	Cancer of liver and intrahepatic bile duct
	626.1	12593	99216	6729	278	1.14639	0.991741	1.32515	0.0646272	Irregular menstrual cycle/bleeding
	378.1	1038	116798	702	37	1.36267	0.980335	1.89411	0.0655059	Strabismus (not specified as paralytic)
	519	3578	109488	5472	101	1.20767	0.987369	1.47711	0.0663145	Other diseases of respiratory system, not elsewhere classified
	571.81	780	117434	324	<20	0.558288	0.299192	1.04176	0.067032	Portal hypertension
	841	2124	112915	3499	56	1.28696	0.981558	1.68739	0.067952	Sprains and strains of back and neck
	990	309	118031	198	<20	0.350284	0.112511	1.09055	0.0702334	Effects radiation NOS
	532	8415	105411	4712	176	0.866638	0.742054	1.01214	0.0706631	Dysphagia
	420	2230	114341	1967	39	0.745494	0.542055	1.02529	0.0708533	Carditis
	440.1	356	117928	254	<20	0.352409	0.113174	1.09735	0.0719088	Atherosclerosis of renal artery
	386.2	3642	111754	3142	74	0.806257	0.63726	1.02007	0.0727462	Peripheral or central vertigo
	701.1	1280	115391	1867	<20	0.658846	0.417312	1.04018	0.0733045	Keratoderma, acquired
	686.3	427	117860	251	<20	0.407903	0.152298	1.09249	0.0744226	Pilonidal cyst
	560	2887	112749	2902	80	1.22603	0.980025	1.53378	0.0745184	Intestinal obstruction without mention of hernia
	526.4	1612	114783	2143	45	1.30446	0.973291	1.74832	0.0752698	Temporomandibular joint disorders
	371.33	167	118110	261	<20	1.9008	0.93516	3.86357	0.0759375	Noninfectious dermatoses of eyelid
	599.2	4376	111033	3129	131	1.1749	0.982474	1.40502	0.0773549	Retention of urine
	772.3	4718	110779	3041	89	0.825893	0.667098	1.02249	0.0791104	Muscle weakness
	665	4238	113628	672	92	1.22891	0.976272	1.54692	0.0791768	Obstetrical/birth trauma
	526.42	878	116422	1238	26	1.40839	0.959003	2.06835	0.0807235	Arthralgia/ankylosis of temporomandibular joint
	535.2	1696	113613	3229	26	0.707558	0.479606	1.04385	0.0812174	Atrophic gastritis
	962.2	26	118475	37	<20	3.57834	0.850754	15.0508	0.0819523	Insulins and antidiabetic agents causing adverse effects in therapeutic use
	275.2	44	118459	35	<20	2.80143	0.876744	8.95132	0.0821998	Disorders of copper metabolism
	220	521	117501	516	<20	1.5384	0.946304	2.50095	0.082319	Benign neoplasm of ovary
	362.9	585	117597	356	20	1.48577	0.949941	2.32384	0.0827475	Retinal edema
	790.6	15622	92952	9964	337	0.901671	0.801917	1.01383	0.0835694	Other abnormal blood chemistry
	728.2	433	117643	462	<20	1.53395	0.944724	2.49067	0.0836184	Laxity of ligament or hypermobility syndrome
	131	702	116719	1117	<20	1.67076	0.932871	2.99232	0.0842945	Protozoan infection
	364.9	283	118192	63	<20	0.295232	0.0736123	1.18407	0.0851459	Cornea replaced by transplant
	649	7237	110205	1096	136	1.19394	0.97527	1.46164	0.0859076	Other conditions or status of the mother complicating pregnancy, childbirth, or the puerperium
	801	4660	110780	3098	128	1.17249	0.97755	1.40631	0.0862987	Fracture of ankle and foot
	958	519	117208	811	<20	1.52635	0.941009	2.47579	0.0866003	Certain early complications of trauma or procedure
	717	725	117589	224	<20	0.628188	0.36908	1.0692	0.0866365	Polymyalgia Rheumatica
	571	10247	102583	5708	202	0.881579	0.762971	1.01862	0.0873232	Chronic liver disease and cirrhosis
	555.1	1380	116731	427	46	1.29287	0.962821	1.73606	0.0876249	Regional enteritis
	377.3	1896	116142	500	33	0.739415	0.52288	1.04562	0.0876986	Optic neuritis/neuropathy
	389.2	838	116864	836	<20	0.608729	0.344212	1.07652	0.087913	Conductive hearing loss
	599.6	250	117874	414	<20	0.181361	0.0254675	1.29152	0.0882729	Oliguria and anuria
	522	2208	113590	2740	53	1.26797	0.964575	1.6668	0.088847	Diseases of pulp and periapical tissues
	578	10659	100390	7489	211	0.882703	0.764484	1.0192	0.0889974	Gastrointestinal hemorrhage
	250.7	3420	113418	1700	51	0.784145	0.592484	1.03781	0.0890396	Diabetic retinopathy
	281.1	1329	116242	967	43	1.30303	0.959922	1.76878	0.0895717	Megaloblastic anemia
	362.31	295	118046	197	<20	1.61067	0.926403	2.80036	0.0912	Separation of retinal layers
	455	10143	94341	14054	216	0.883364	0.764752	1.02037	0.0918273	Hemorrhoids
	389.5	756	116894	888	<20	0.600161	0.331025	1.08811	0.0926026	Disorders of acoustic nerve
	272.11	14530	97186	6822	347	0.903806	0.803226	1.01698	0.0929019	Hypercholesterolemia
	362.23	1242	116680	616	38	1.31836	0.955022	1.81993	0.0929128	Cystoid macular degeneration of retina
	427.22	2656	114896	986	59	0.798022	0.613104	1.03871	0.0934308	Atrial flutter
	165.1	1264	116897	377	43	1.29657	0.957155	1.75633	0.0935008	Cancer of bronchus; lung
	597.8	199	118140	199	<20	0.186556	0.0261671	1.33004	0.0938543	Urethral hypermobility/ISD
	530	39334	67974	11230	875	0.929254	0.852735	1.01264	0.0942254	Diseases of esophagus
	871.1	741	116388	1409	23	1.41537	0.942113	2.12635	0.0943564	Open wound of hand except finger(s)
	379.2	8883	105818	3837	199	0.880723	0.757854	1.02351	0.0975524	Disorders of vitreous body
	371.3	4042	109226	5270	114	1.17621	0.970664	1.42528	0.09769	Inflammation of eyelids
	635	2100	115583	855	28	0.719749	0.487654	1.06231	0.0977855	Hemorrhage during pregnancy; childbirth and postpartum
	573	9771	101840	6927	196	0.883435	0.762827	1.02311	0.0979455	Other disorders of liver
	853	227	118145	166	<20	1.75096	0.901397	3.40121	0.0982167	Complication of colostomy or enterostomy
	698	6249	105287	7002	146	1.15469	0.973348	1.36981	0.0989253	Pruritus and related conditions
	242	2128	115212	1198	34	0.750669	0.533827	1.05559	0.0991625	Thyrotoxicosis with or without goiter
	562.2	3000	113862	1676	61	0.805715	0.62292	1.04215	0.0998638	Diverticulitis
	214.1	1905	114827	1806	34	0.750804	0.533473	1.05667	0.10021	Lipoma of skin and subcutaneous tissue
	427.2	8941	107498	2099	217	0.885092	0.764984	1.02406	0.100901	Atrial fibrillation and flutter
	305.2	889	117139	510	<20	0.6319	0.364959	1.09409	0.101225	Eating disorder
	750.22	259	117997	282	<20	0.31358	0.0781427	1.25837	0.101876	Congenital anomaly of gallbladder, bile ducts, liver, pancreas
	597	1234	115976	1328	23	0.708221	0.468153	1.07139	0.102366	Other disorders of urethra and urinary tract
	530.1	38184	69608	10746	847	0.930683	0.853579	1.01475	0.103503	Esophagitis, GERD and related diseases
	79.1	417	117767	354	<20	1.57813	0.910274	2.73598	0.104134	Varicella infection
	275.51	1231	115911	1396	35	1.32254	0.943963	1.85294	0.104201	Hypocalcemia
	560.4	1841	115363	1334	53	1.25351	0.954172	1.64675	0.104583	Other intestinal obstruction
	165	1276	116870	392	43	1.28498	0.948641	1.74058	0.105346	Cancer within the respiratory system
	522.5	1755	114421	2362	43	1.28252	0.947945	1.73519	0.106662	Periapical abscess
	364.1	596	117550	392	<20	0.563923	0.280748	1.13272	0.107443	Corneal opacity
	318	17023	95343	6172	296	0.903308	0.798013	1.0225	0.107793	Tobacco use disorder
	153.2	969	116864	705	<20	0.674263	0.417046	1.09012	0.107842	Colon cancer
	401.3	3190	113375	1973	50	0.793735	0.598547	1.05257	0.108675	Other hypertensive complications
	276.8	274	117920	344	<20	1.66992	0.889618	3.13465	0.110497	Polydipsia
	592	5520	107122	5896	112	0.854938	0.705203	1.03647	0.110625	Cystitis and urethritis
	253.11	49	118440	49	<20	2.56077	0.806486	8.13103	0.110678	Acromegaly and gigantism
	681.6	763	116960	815	24	1.39198	0.926228	2.09194	0.111548	Cellulitis and abscess of foot, toe
	275.5	2816	112798	2924	74	1.20872	0.956768	1.52701	0.111962	Disorders of calcium/phosphorus metabolism
	671	845	117551	142	23	1.40287	0.922846	2.13258	0.11314	Venous/cerebrovascular complications embolism in pregnancy and the puerperium
	871.3	634	116968	936	<20	1.44615	0.91596	2.28322	0.113364	Open wound of foot except toe(s) alone
	512.1	3577	111037	3924	65	0.817937	0.63775	1.04903	0.113431	Wheezing
	418	28975	76011	13552	574	0.92518	0.839996	1.019	0.114562	Nonspecific chest pain
	368	10113	98416	10009	253	1.11244	0.9744	1.27005	0.114942	Visual disturbances
	575	3901	110703	3934	71	0.826079	0.651286	1.04778	0.115214	Other biliary tract disease
	709.3	328	118079	131	<20	1.61942	0.887611	2.95458	0.116095	Systemic sclerosis
	638	5190	112291	1057	101	1.19252	0.957341	1.48547	0.116181	Other high-risk pregnancy
	414.2	302	117967	269	<20	1.5578	0.894479	2.71301	0.11734	ASCVD
	743.13	533	117581	424	<20	1.42962	0.912938	2.23871	0.118305	Other specified osteoporosis
	246.2	160	118196	182	<20	1.82351	0.85792	3.87587	0.118371	Thyroid cyst
	723.1	618	117032	888	<20	0.574256	0.285841	1.15368	0.119148	Torticollis
	530.11	37049	71104	10385	818	0.933134	0.855303	1.01805	0.119353	GERD
	185	3291	114739	508	108	1.18098	0.957919	1.45598	0.11936	Cancer of prostate
	428	8738	107877	1923	209	1.12236	0.970304	1.29825	0.120153	Congestive heart failure; nonhypertensive
	450	2072	115372	1094	39	0.776597	0.564362	1.06865	0.120576	Noninfectious disorders of lymphatic channels
	260.1	228	117970	340	<20	0.212452	0.0298309	1.51305	0.121974	Cachexia
	282	1382	116375	781	<20	0.648872	0.374887	1.1231	0.122288	Hereditary hemolytic anemias
	571.8	1036	116988	514	<20	0.677522	0.413311	1.11063	0.122615	Liver abscess and sequelae of chronic liver disease
	495.2	5667	109345	3526	100	0.852488	0.696103	1.04401	0.122709	Asthma with exacerbation
	870	4006	108814	5718	103	1.17054	0.958173	1.42997	0.123154	Open wounds of head; neck; and trunk
	250.1	3038	114119	1381	75	1.19976	0.950442	1.51447	0.125438	Type 1 diabetes
	209	350	118097	91	<20	0.462993	0.172892	1.23986	0.125472	Neuroendocrine tumors
	182	651	117707	180	22	1.39776	0.9107	2.1453	0.125513	Malignant neoplasm of uterus
	481	2918	110990	4630	44	0.792457	0.588458	1.06718	0.125558	Influenza
	561	18570	88470	11498	405	0.918751	0.824159	1.0242	0.126355	Symptoms involving digestive system
	496.21	2928	113986	1624	52	0.805459	0.610237	1.06313	0.12659	Obstructive chronic bronchitis
	601.3	397	117760	381	<20	1.51453	0.887862	2.58353	0.127638	Orchitis and epididymitis
	601.12	306	117877	355	<20	1.54067	0.883516	2.68661	0.127641	Chronic prostatitis
	573.6	1732	115015	1791	27	0.747485	0.513853	1.08734	0.12799	Nonspecific elevation of levels of transaminase or lactic acid dehydrogenase [LDH]
	874	232	118133	173	<20	0.217786	0.0305742	1.55133	0.1281	Complication of amputation stump
	969	804	116809	925	21	1.40142	0.907254	2.16474	0.128195	Poisoning by psychotropic agents
	513.31	760	116936	842	<20	0.616719	0.330349	1.15133	0.129128	Apnea
	578.2	4830	109458	4250	92	0.849621	0.687802	1.04951	0.130605	Blood in stool
	790.8	721	117080	737	<20	0.643962	0.363935	1.13945	0.13063	Elevated C-reactive protein (CRP)
	661	1533	115902	1103	34	1.31182	0.921568	1.86732	0.131912	Fetal distress and abnormal forces of labor
	362.26	2484	115181	873	82	1.19051	0.948683	1.49399	0.132254	Macular puckering of retina
	709.2	1686	116133	719	49	1.24639	0.935299	1.66094	0.132731	Sicca syndrome
	297	4178	111820	2540	99	1.16976	0.953454	1.43513	0.132819	Suicidal ideation or attempt
	523.3	1430	115520	1588	21	0.717432	0.464723	1.10756	0.133902	Periodontitis (acute or chronic)
	701.4	1135	116538	865	28	1.33417	0.914932	1.94551	0.13412	Keloid scar
	315.3	267	118078	193	<20	0.223971	0.0314391	1.59556	0.135281	Mental retardation
	724.8	1960	114049	2529	52	1.23515	0.935223	1.63127	0.13672	Other symptoms referable to back
	365.1	4248	112773	1517	80	0.84047	0.668481	1.05671	0.136805	Open-angle glaucoma
	619.3	1187	115786	1565	31	1.31502	0.916712	1.8864	0.136852	Noninflammatory disorders of cervix
	772.6	617	116989	932	<20	1.42651	0.89243	2.2802	0.137696	Facial weakness
	803.21	260	118099	179	<20	1.58141	0.862331	2.9001	0.13853	Colles' fracture
	592.1	5263	107635	5640	108	0.862709	0.709086	1.04961	0.139938	Cystitis
	433.6	674	117377	487	<20	0.609149	0.314828	1.17862	0.141029	Acute, but ill-defined cerebrovascular disease
	352.1	967	116901	670	30	1.31423	0.912427	1.89296	0.142178	Trigeminal nerve disorders [CN5]
	292.5	688	116988	862	22	1.37447	0.898778	2.10193	0.142215	Transient alteration of awareness
	535.6	472	117182	884	<20	0.548001	0.245172	1.22488	0.142728	Duodenitis
	281.9	921	116605	1012	27	1.33179	0.907315	1.95484	0.143395	Deficiency anemias
	170	611	117643	284	20	1.38304	0.895621	2.13573	0.143535	Cancer of bone and connective tissue
	274	5047	111306	2185	104	0.862461	0.707342	1.0516	0.143557	Gout and other crystal arthropathies
	592.2	329	117826	383	<20	0.428492	0.137539	1.33493	0.143811	Urethritis and urethral syndrome
	790.1	729	117163	646	<20	0.641602	0.353409	1.16481	0.144677	Elevated sedimentation rate
	300.3	911	117148	479	29	1.31119	0.910381	1.88846	0.145511	Obsessive-compulsive disorders
	275.11	194	118287	57	<20	0.355903	0.0884896	1.43144	0.145702	Hereditary hemochromatosis
	530.12	406	117635	497	<20	0.549976	0.245695	1.23109	0.145863	Ulcer of esophagus
	297.1	3008	113776	1754	69	1.1982	0.938909	1.5291	0.146129	Suicidal ideation
	425.2	554	117526	458	<20	0.596369	0.296813	1.19825	0.146512	Secondary/extrinsic cardiomyopathies
	536.3	1461	116415	662	24	0.741183	0.494603	1.11069	0.146699	Gastroparesis
	626.8	1805	115922	811	46	1.2491	0.92486	1.687	0.1469	Infertility, female
	253.7	243	117938	357	<20	1.59239	0.848788	2.98746	0.147258	Other disorders of neurohypophysis
	474	2079	114033	2426	34	0.774831	0.54846	1.09464	0.147871	Acute and chronic tonsillitis
	153	1550	116120	868	28	0.758161	0.520905	1.10348	0.148238	Colorectal cancer
	506	1137	116363	1038	37	1.26949	0.917598	1.75632	0.149654	Empyema and pneumothorax
	658	414	117992	132	<20	1.50095	0.863491	2.60901	0.149959	Maternal complication of pregnancy affecting fetus or newborn
	574.3	1044	116165	1329	<20	0.702854	0.434891	1.13593	0.149969	Cholecystitis without cholelithiasis
	754.2	450	117523	565	<20	0.578302	0.274033	1.22041	0.150645	Spondylolisthesis, congenital
	211	2136	113988	2414	45	0.80337	0.595953	1.08298	0.150757	Benign neoplasm of other parts of digestive system
	250.25	2553	114908	1077	43	0.80084	0.590622	1.08588	0.152821	Diabetes type 2 with peripheral circulatory disorders
	474.2	1208	116157	1173	<20	0.711028	0.445188	1.13561	0.153394	Chronic tonsillitis and adenoiditis
	427.21	8625	107857	2056	213	0.898631	0.77581	1.0409	0.154026	Atrial fibrillation
	706.3	169	118110	259	<20	0.239897	0.0336324	1.71116	0.154412	Seborrhea
	870.2	173	118105	260	<20	1.79867	0.798849	4.04984	0.156292	Open wound of ear
	441.2	173	118255	110	<20	1.72298	0.811178	3.65971	0.156914	Chronic vascular insufficiency of intestine
	8.5	1756	115625	1157	26	0.756333	0.51276	1.11561	0.159037	Bacterial enteritis
	367	17028	92392	9118	435	1.08317	0.969174	1.21058	0.15909	Disorders of refraction and accommodation; blindness and low vision
	228.1	4543	110101	3894	154	1.12697	0.954221	1.331	0.159122	Hemangioma of skin and subcutaneous tissue
	512.8	29979	73690	14869	640	0.933013	0.847135	1.0276	0.159302	Cough
	252.1	2331	115529	678	63	1.19692	0.931663	1.53769	0.159654	Hyperparathyroidism
	687.4	12494	96888	9156	256	0.910772	0.799388	1.03768	0.160226	Disturbance of skin sensation
	250.23	3009	114012	1517	45	0.808055	0.599776	1.08866	0.161091	Type 2 diabetes with ophthalmic manifestations
	750.2	608	116865	1065	<20	0.624641	0.323423	1.2064	0.161136	Lower gastrointestinal congenital anomalies
	250.13	531	117770	237	<20	1.41209	0.871409	2.28823	0.16118	Type 1 diabetes with ophthalmic manifestations
	580.2	489	117795	254	<20	0.532687	0.220704	1.28569	0.161211	Nephrotic syndrome without mention of glomerulonephritis
	371.1	1230	116724	584	31	1.29181	0.902704	1.84865	0.161446	Uveitis, noninfectious or NOS
	727.1	8222	104333	5983	214	1.10882	0.959013	1.28202	0.16306	Synovitis and tenosynovitis
	198.6	737	117641	160	25	1.32052	0.89297	1.95278	0.16366	Secondary malignancy of bone
	367.2	5997	107531	5010	166	1.1235	0.953239	1.32418	0.16488	Astigmatism
	790	13790	95623	9125	302	0.917184	0.811788	1.03626	0.165125	Nonspecific findings on examination of blood
	282.5	663	117598	277	<20	0.372743	0.0924308	1.50315	0.165401	Sickle cell anemia
	427.7	6116	106929	5493	115	0.875057	0.724497	1.0569	0.165904	Tachycardia NOS
	619.1	1096	115692	1750	29	1.29524	0.897655	1.86891	0.166712	Noninflammatory disorders of ovary, fallopian tube, and broad ligament
	602	678	117149	711	27	1.31969	0.890662	1.95537	0.166728	Other disorders of prostate
	447.7	1620	115718	1200	55	1.21258	0.922524	1.59384	0.167013	Aortic ectasia
	528.7	190	118206	142	<20	0.250639	0.0351545	1.78696	0.167358	Sialolithiasis
	764	11675	100532	6331	241	0.90912	0.794029	1.04089	0.167694	Sciatica
	327.5	1038	116756	744	31	1.28553	0.89863	1.839	0.169159	Parasomnia
	765	7222	107823	3493	148	0.889036	0.751729	1.05142	0.16939	Cervical radiculitis
	452.2	3240	113701	1597	85	1.16582	0.936676	1.45102	0.169412	Deep vein thrombosis [DVT]
	256	1867	115945	726	48	1.22982	0.915458	1.65214	0.16959	Ovarian dysfunction
	601	1786	115120	1632	53	1.21838	0.91864	1.61594	0.170377	Inflammatory diseases of prostate
	750	994	115930	1614	<20	0.714939	0.44225	1.15577	0.170912	Digestive congenital anomalies
	713.5	223	118184	131	<20	1.63333	0.808767	3.29856	0.171269	Arthropathy associated with neurological disorders
	344	696	117260	582	20	1.35383	0.877158	2.08954	0.171285	Other paralytic syndromes
	695.7	2072	114608	1858	35	0.793191	0.568742	1.10622	0.172191	Prurigo and Lichen
	478	1819	114386	2333	30	0.777268	0.540641	1.11746	0.173709	Throat pain
	614.3	1007	116374	1157	21	1.35522	0.873672	2.1022	0.17476	Pelvic inflammatory disease (PID)
	740.11	25939	81891	10708	589	0.932775	0.843352	1.03168	0.175923	Osteoarthrosis, localized, primary
	647.1	1645	116423	470	31	1.29704	0.889542	1.89121	0.176477	Infections of genitourinary tract during pregnancy
	426.8	510	117121	907	<20	1.42511	0.852601	2.38206	0.176506	Other cardiac conduction disorders
	204.1	475	117950	113	<20	0.635822	0.329075	1.2285	0.177793	Lymphoid leukemia
	415.21	352	117899	287	<20	1.54066	0.821539	2.88925	0.177899	Primary pulmonary hypertension
	204.12	405	118060	73	<20	0.61864	0.307602	1.24419	0.177942	Lymphoid leukemia, chronic
	301.2	1169	116818	551	32	1.27438	0.894512	1.81555	0.17938	Antisocial/borderline personality disorder
	284	980	116747	811	<20	0.712941	0.434817	1.16896	0.179859	Aplastic anemia
	593	9859	102996	5683	258	1.09477	0.958978	1.24979	0.180224	Hematuria
	585.31	257	118180	101	<20	1.74033	0.773247	3.91693	0.180671	Renal dialysis
	585.32	1877	116245	416	23	0.753989	0.498668	1.14004	0.180677	End stage renal disease
	565	5100	108473	4965	102	0.873354	0.716054	1.06521	0.181383	Anal and rectal conditions
	705.8	2636	113116	2786	52	0.827784	0.627309	1.09233	0.181601	Hyperhidrosis
	252.2	454	117858	226	<20	1.41959	0.848642	2.37466	0.181951	Hypoparathyroidism
	627.4	453	117470	615	<20	0.548728	0.227048	1.32616	0.182531	Premenopausal menorrhagia
	643	1221	116726	591	25	1.32507	0.874315	2.00822	0.184561	Excessive vomiting in pregnancy
	797	653	116900	985	<20	0.640715	0.331882	1.23693	0.184695	Shock
	586.1	91	118298	149	<20	1.96029	0.724937	5.30079	0.184771	Anatomical abnormatilies of kidney and ureters
	191.11	340	118040	158	<20	1.47362	0.83024	2.61558	0.185345	Cancer of brain
	472	3776	111913	2849	104	1.14368	0.937411	1.39534	0.18582	Chronic pharyngitis and nasopharyngitis
	345.1	1686	116116	736	43	1.22836	0.905659	1.66604	0.185924	Epilepsy
	523.31	738	116531	1269	<20	0.65576	0.350789	1.22587	0.186176	Acute periodontitis
	627	15022	95987	7529	338	0.912253	0.796089	1.04537	0.186316	Menopausal and postmenopausal disorders
	795.8	205	118211	122	<20	0.391455	0.0973157	1.57464	0.186611	Abnormal tumor markers
	284.1	876	116966	696	<20	0.700879	0.413233	1.18875	0.187319	Pancytopenia
	798.1	3437	112851	2250	97	1.14625	0.935392	1.40465	0.188157	Chronic fatigue syndrome
	228	5606	108028	4904	181	1.10922	0.950542	1.29439	0.188168	Hemangioma and lymphangioma, any site
	380.1	2329	112983	3226	44	0.81746	0.605274	1.10403	0.188665	Otitis externa
	411.1	1972	114943	1623	58	1.19601	0.915632	1.56224	0.189085	Unstable angina (intermediate coronary syndrome)
	365.5	109	118383	46	<20	0.267455	0.0373539	1.91499	0.18915	Pseudoexfoliation glaucoma
	720.1	7964	106958	3616	182	0.901193	0.771513	1.05267	0.189365	Spinal stenosis of lumbar region
	701	11174	97485	9879	248	0.913821	0.798363	1.04598	0.190969	Other hypertrophic and atrophic conditions of skin
	501	672	117064	802	22	1.32724	0.868269	2.02882	0.191016	Pneumonitis due to inhalation of food or vomitus
	385.3	185	118247	106	<20	1.65141	0.778469	3.50324	0.191096	Cholesteatoma
	274.1	4476	112384	1678	91	0.869142	0.704176	1.07275	0.191545	Gout
	170.2	466	117859	213	<20	1.39132	0.846196	2.28761	0.193008	Cancer of connective tissue
	495.11	217	118012	309	<20	1.715	0.760693	3.86651	0.193419	Chronic obstructive asthma with exacerbation
	495.1	217	118008	313	<20	1.71489	0.760644	3.86627	0.193473	Chronic obstructive asthma
	200	1275	116428	835	38	1.23944	0.896642	1.71331	0.193761	Myeloproliferative disease
	514.1	709	116971	858	<20	0.661026	0.353852	1.23485	0.194162	Abnormal results of function study of pulmonary system
	263	575	117421	542	<20	0.646652	0.334748	1.24917	0.194384	Other nutritional deficiency
	242.1	776	117534	228	<20	0.674211	0.371582	1.22331	0.194666	Graves' disease
	550.6	1405	116388	745	41	1.22943	0.899386	1.6806	0.195284	Incisional hernia
	613.7	2564	113846	2128	47	0.824002	0.61449	1.10495	0.195917	Other signs and symptoms in breast
	691	1033	116106	1399	<20	0.735153	0.460896	1.17261	0.196503	Congenital anomalies of skin
	377	3268	113999	1271	63	0.847687	0.659605	1.0894	0.196697	Disorders of optic nerve and visual pathways
	715	3619	113454	1465	74	0.857508	0.678937	1.08305	0.196927	Other inflammatory spondylopathies
	509.8	5381	110197	2960	112	0.882159	0.728995	1.0675	0.19752	Dependence on respirator [Ventilator] or supplemental oxygen
	386.21	262	118043	233	<20	0.474008	0.152064	1.47756	0.198101	Central origin vertigo
	754	688	116874	976	<20	0.687261	0.388185	1.21676	0.198151	Congenital musculoskeletal deformities of spine
	594	6595	108785	3158	180	1.10508	0.948994	1.28684	0.198402	Urinary calculus
	286.4	148	118056	334	<20	0.27615	0.0387268	1.96915	0.19917	Acquired coagulation factor deficiency
	349	926	116325	1287	27	1.27953	0.87825	1.86417	0.199201	Other and unspecified disorders of the nervous system
	519.2	143	117931	464	<20	0.276233	0.0387179	1.97079	0.199397	Respiratory complications
	155.1	223	118199	116	<20	0.402416	0.100191	1.6163	0.199434	Malignant neoplasm of liver, primary
	723	2069	114700	1769	39	0.811489	0.589731	1.11664	0.19963	Other disorders of cervical region
	246	5056	109783	3699	107	0.87989	0.723509	1.07007	0.199964	Other disorders of thyroid
	654.2	458	117919	161	<20	1.44186	0.823407	2.52483	0.200466	Rhesus isoimmunization in pregnancy
	246.7	2023	114837	1678	39	0.811822	0.589628	1.11775	0.201338	Abnormal results of function study of thyroid
	255.21	852	117219	467	<20	0.716951	0.430261	1.19467	0.201512	Glucocorticoid deficiency
	947	3140	112314	3084	57	0.841302	0.644718	1.09783	0.203147	Urticaria
	530.15	324	118060	154	<20	0.563885	0.23333	1.36273	0.203177	Eosinophilic esophagitis
	474.1	931	116038	1569	<20	0.706272	0.413259	1.20704	0.203438	Acute tonsillitis
	287.4	137	118241	160	<20	0.27972	0.0392268	1.99464	0.203696	Qualitative platelet defects
	740	35054	71169	12315	798	0.940076	0.854551	1.03416	0.204169	Osteoarthrosis
	635.2	1864	116311	363	26	0.770663	0.515481	1.15217	0.204211	Antepartum hemorrhage, abruptio placentae, and placenta previa
	560.1	615	116618	1305	<20	1.34355	0.851164	2.12077	0.204783	Paralytic ileus
	313	3720	113395	1423	106	1.13881	0.931206	1.3927	0.205556	Pervasive developmental disorders
	297.2	876	117091	571	24	1.30139	0.865414	1.957	0.205666	Suicide or self-inflicted injury
	270.1	319	117978	241	<20	0.567186	0.234888	1.36959	0.207397	Disturbances of amino-acid transport
	724.2	494	117597	447	<20	0.63694	0.315808	1.28462	0.207579	Disorders of coccyx
	38.3	1701	115614	1223	43	1.21325	0.897809	1.63953	0.208282	Bacteremia
	264.9	108	118307	123	<20	1.90357	0.698218	5.18974	0.208394	Lack of normal physiological development, unspecified
	704.8	2805	112301	3432	56	0.841943	0.64368	1.10127	0.209177	Other specified diseases of hair and hair follicles
	429	8915	102775	6848	224	1.09475	0.949969	1.26161	0.210995	Ill-defined descriptions and complications of heart disease
	531.2	959	116532	1047	28	1.27144	0.87238	1.85306	0.211449	Gastric ulcer
	428.3	4498	113393	647	107	1.13315	0.930784	1.37951	0.212995	Heart failure with reduced EF [Systolic or combined heart failure]
	420.22	132	118217	189	<20	0.286937	0.040217	2.04722	0.21301	Chronic pericarditis
	338.2	30957	76309	11272	671	0.943943	0.861806	1.03391	0.214211	Chronic pain
	41.8	636	117224	678	<20	0.600672	0.268501	1.34378	0.214708	H. pylori
	271.3	9228	106019	3291	176	0.906422	0.776037	1.05871	0.214994	Intestinal disaccharidase deficiencies and disaccharide malabsorption
	706.1	5628	109407	3503	107	0.880029	0.719031	1.07708	0.215073	Acne
	440.9	1373	115218	1947	40	1.21909	0.890381	1.66914	0.216555	Atherosclerosis of aorta
	295.2	543	117453	542	<20	1.39662	0.821138	2.37542	0.217662	Paranoid disorders
	286.9	1516	115390	1632	27	0.786483	0.536703	1.15251	0.217968	Abnormal coagulation profile
	618	3370	113447	1721	73	0.860407	0.677105	1.09333	0.218695	Genital prolapse
	290.3	1102	116589	847	21	0.762392	0.494343	1.17579	0.219681	Other persistent mental disorders due to conditions classified elsewhere
	524	457	117206	875	<20	0.603706	0.269507	1.35232	0.220017	Dentofacial anomalies, including malocclusion
	302.1	1133	116195	1210	22	0.767963	0.503099	1.17227	0.221158	Decreased libido
	276.13	4248	111570	2720	104	1.13191	0.928051	1.38056	0.221325	Hyperpotassemia
	987	72	118330	136	<20	2.0475	0.648325	6.4663	0.221939	Toxic effect of other gases, fumes, or vapors
	594.1	5577	110372	2589	153	1.10757	0.940035	1.30497	0.222088	Calculus of kidney
	604.1	328	118012	198	<20	1.51086	0.777617	2.9355	0.223308	Redundant prepuce and phimosis/BXO
	751.21	579	117413	546	<20	0.679194	0.363695	1.26838	0.224767	Cystic kidney disease
	952	323	117912	303	<20	0.543611	0.202909	1.45638	0.22541	Spinal cord injury without evidence of spinal bone injury
	790.9	84	118211	243	<20	1.85483	0.681512	5.04818	0.226516	Abnormal arterial blood gases
	721.8	772	115938	1828	23	1.29168	0.852902	1.95618	0.226806	Other allied disorders of spine
	275	8176	104736	5626	197	1.09479	0.945142	1.26813	0.227189	Disorders of mineral metabolism
	782.6	2019	114668	1851	56	1.18058	0.901735	1.54564	0.227211	Pallor and flushing
	727.8	172	118218	148	<20	1.59348	0.746419	3.40181	0.228537	Plica syndrome
	252	2548	115175	815	67	1.16042	0.90993	1.47988	0.230438	Disorders of parathyroid gland
	773	40909	58898	18731	872	0.945448	0.86251	1.03636	0.231091	Pain in limb
	218	6001	108668	3869	94	0.876887	0.707224	1.08725	0.231116	Benign neoplasm of uterus
	989	267	118028	243	<20	1.49792	0.772011	2.90638	0.232143	Toxic effect of other substances, chiefly nonmedicinal as to source
	290.1	1066	116796	676	33	1.23835	0.872016	1.75858	0.23221	Dementias
	112	7375	104510	6653	158	1.10572	0.937286	1.30442	0.23331	Candidiasis
	575.8	1263	115957	1318	21	0.769111	0.499058	1.1853	0.234184	Other disorders of biliary tract
	496	10414	103857	4267	222	0.918217	0.79763	1.05704	0.234912	Chronic airway obstruction
	747.1	2268	114974	1296	48	0.839954	0.629882	1.12009	0.234947	Cardiac congenital anomalies
	1014	385	117425	728	<20	1.39738	0.804067	2.4285	0.235375	Effects of heat, cold and air pressure
	479	9888	97630	11020	207	0.916422	0.793112	1.0589	0.236518	Other upper respiratory disease
	218.1	5957	108795	3786	93	0.877882	0.707324	1.08957	0.23732	Uterine leiomyoma
	520	1016	116366	1156	26	1.2697	0.85429	1.8871	0.237583	Disorders of tooth development
	592.11	3767	110775	3996	78	0.8714	0.693233	1.09536	0.238183	Acute cystitis
	556	760	116899	879	<20	0.727354	0.428479	1.2347	0.238357	Ulceration of the lower GI tract
	818	684	117679	175	<20	0.719055	0.415377	1.24475	0.238789	Intracranial hemorrhage (injury)
	580.1	500	117799	239	<20	0.616506	0.275674	1.37873	0.23884	Glomerulonephritis
	618.5	262	118108	168	<20	0.552622	0.205394	1.48685	0.240201	Prolapse of vaginal vault after hysterectomy
	447.1	652	117143	743	<20	0.673901	0.34876	1.30216	0.240246	Stricture of artery
	705	3605	111792	3141	67	0.863483	0.675786	1.10331	0.240479	Disorders of sweat glands
	817	1361	115490	1687	26	0.792061	0.536609	1.16912	0.24061	Concussion
	597.2	386	117799	353	<20	0.61773	0.276059	1.38228	0.241113	Urinary complications NEC
	453	409	117957	172	<20	1.39009	0.800903	2.41272	0.241678	Chronic venous hypertension
	333.2	337	117883	318	<20	0.59117	0.244719	1.4281	0.242757	Myoclonus
	704.12	330	117892	316	<20	1.43017	0.784568	2.60701	0.242816	Telogen effluvium
	957	42	118421	75	<20	2.3222	0.56249	9.58705	0.244167	Injury to other and unspecified nerves
	536	4628	110226	3684	88	0.880188	0.709947	1.09125	0.244543	Disorders of function of stomach
	384.4	417	117780	341	<20	1.38704	0.799319	2.40691	0.244645	Perforation of tympanic membrane
	556.11	233	118035	270	<20	0.509128	0.1632	1.58831	0.244853	Angiodysplasia of intestine (without mention of hemorrhage)
	574.2	878	116827	833	<20	0.73862	0.443135	1.23114	0.245118	Calculus of bile duct
	38	4333	111205	3000	102	1.1252	0.922153	1.37297	0.245314	Septicemia
	110	11944	97912	8682	240	0.922541	0.805038	1.0572	0.246108	Dermatophytosis / Dermatomycosis
	530.2	1550	115384	1604	30	0.80695	0.561541	1.15961	0.246251	Esophageal bleeding (varices/hemorrhage)
	798	31098	71992	15448	719	0.947078	0.863683	1.03853	0.247606	Malaise and fatigue
	574	4430	110676	3432	88	0.881286	0.711206	1.09204	0.248023	Cholelithiasis and cholecystitis
	619.2	1574	114496	2468	25	0.789838	0.528805	1.17972	0.249091	Disorders of uterus, NEC
	340.1	3196	113315	2027	87	1.1362	0.914422	1.41177	0.249108	Migrain with aura
	277	3150	112735	2653	84	1.13605	0.914148	1.41182	0.249961	Other disorders of metabolism
	613.8	3756	110741	4041	95	1.13123	0.916557	1.39619	0.250772	Other specified disorders of breast
	536.8	3271	112038	3229	60	0.859107	0.662788	1.11358	0.251264	Dyspepsia and other specified disorders of function of stomach
	958.1	130	118290	118	<20	1.68097	0.691379	4.08699	0.251881	Postoperative shock
	1005	10338	97736	10464	219	0.9212	0.800283	1.06039	0.252917	Other symptoms
	967	242	118006	290	<20	0.515821	0.165617	1.60655	0.253416	Adverse effects of sedatives or other central nervous system depressants and anesthetics
	1009	19448	80956	18134	401	0.936846	0.837593	1.04786	0.253541	Injury, NOS
	601.1	927	116655	956	32	1.23264	0.86071	1.76529	0.253693	Prostatitis
	270.3	2614	114146	1778	74	1.14524	0.906901	1.44622	0.254642	Disorders of plasma protein metabolism
	241	8056	108146	2336	201	1.08877	0.940376	1.26058	0.255266	Nontoxic nodular goiter
	348.9	1984	114415	2139	50	1.17613	0.88888	1.55621	0.25616	Other conditions of brain, NOS
	395.6	1440	116782	316	46	1.18699	0.882441	1.59665	0.257115	Heart valve replaced
	38.1	429	117295	814	<20	1.37493	0.792527	2.38532	0.257318	Gram negative septicemia
	272.9	1429	115875	1234	32	0.816511	0.574591	1.16029	0.258167	Unspecified disorder of lipoid metabolism
	227	1526	116292	720	41	1.1971	0.876302	1.63535	0.258326	Benign neoplasm of other endocrine glands and related structures
	214	3220	112054	3264	66	0.866884	0.676627	1.11064	0.258494	Lipoma
	338	36154	67357	15027	797	0.950586	0.870581	1.03794	0.258583	Pain
	198.2	523	117829	186	<20	1.31011	0.819812	2.09364	0.25876	Secondary malignancy of respiratory organs
	592.12	216	118010	312	<20	1.50057	0.741857	3.03525	0.258813	Chronic cystitis
	251	1359	115786	1393	36	1.21049	0.8683	1.68753	0.25978	Other disorders of pancreatic internal secretion
	324	259	118133	146	<20	1.46284	0.75457	2.83593	0.260071	Other CNS infection and poliomyelitis
	578.9	2731	113544	2263	53	0.854674	0.650028	1.12375	0.260788	Hemorrhage of gastrointestinal tract
	443.9	4491	111648	2399	96	0.887434	0.720401	1.09319	0.261657	Peripheral vascular disease, unspecified
	374.3	1438	116083	1017	44	1.19031	0.87797	1.61375	0.261907	Ptosis of eyelid
	274.11	1634	116014	890	32	0.81935	0.578452	1.16057	0.261998	Gouty arthropathy
	575.7	1114	115602	1822	30	1.23136	0.855692	1.77195	0.262394	Other disorders of gallbladder
	965	283	117966	289	<20	0.521966	0.167375	1.62777	0.262544	Poisoning by analgesics, antipyretics, and antirheumatics
	199.4	145	118356	37	<20	0.327749	0.0459195	2.33929	0.265937	Neurofibromatosis
	593.1	2897	114176	1465	84	1.13345	0.908973	1.41335	0.265954	Gross hematuria
	270.38	993	116336	1209	28	1.23351	0.852069	1.7857	0.266201	Other specified disorders of plasma protein metabolism
	930	441	117572	525	<20	1.36789	0.78742	2.37627	0.266222	Allergic reaction to food
	331.1	359	117986	193	<20	1.40336	0.771245	2.55355	0.267204	Hydrocephalus
	153.3	817	117450	271	<20	0.73348	0.423815	1.2694	0.268042	Malignant neoplasm of rectum, rectosigmoid junction, and anus
	458.1	1791	115160	1587	53	1.168	0.887011	1.53801	0.268701	Orthostatic hypotension
	452	4468	111696	2374	110	1.11439	0.91977	1.35018	0.268738	Other venous embolism and thrombosis
	362.4	1704	116132	702	49	1.17628	0.88194	1.56885	0.269173	Retinal vascular changes and abnomalities
	216	16912	91529	10097	489	1.06114	0.955104	1.17895	0.269236	Benign neoplasm of skin
	611.3	10336	102475	5727	213	0.919475	0.792139	1.06728	0.269658	Lump or mass in breast
	274.2	725	117126	687	<20	0.748952	0.448083	1.25184	0.270033	Crystal arthropathies
	388	1611	114242	2685	33	0.822752	0.581528	1.16404	0.270452	Other disorders of ear
	377.1	1333	116560	645	34	1.20893	0.862028	1.69545	0.271509	Optic atrophy
	1008	621	117072	845	<20	1.31002	0.808592	2.12238	0.272665	Crushing or internal injury to organs
	856	93	118214	231	<20	1.74725	0.644449	4.73719	0.272811	Vascular complications of surgery and medical procedures
	966	240	118040	258	<20	0.529956	0.169783	1.65419	0.274242	Poisoning by anticonvulsants and anti-Parkinsonism drugs
	365.11	2068	115839	631	37	0.831161	0.596566	1.15801	0.274407	Primary open angle glaucoma
	290.11	288	118086	164	<20	1.39909	0.765552	2.55691	0.27501	Alzheimer's disease
	250.11	420	118062	56	<20	1.39577	0.766227	2.54255	0.275819	Type 1 diabetes with ketoacidosis
	351	12494	98783	7261	271	0.931208	0.819089	1.05867	0.276202	Other peripheral nerve disorders
	134	136	118217	185	<20	0.335917	0.0470731	2.39713	0.276584	Helminthiases
	535.8	633	116922	983	<20	1.29695	0.811735	2.07219	0.276788	Other specified gastritis
	279.2	375	117365	798	<20	0.63904	0.285134	1.43221	0.276792	Autoimmune disease NEC
	110.1	11313	99087	8138	227	0.925442	0.804807	1.06416	0.276886	Dermatophytosis
	716	5209	107519	5810	114	0.898884	0.741488	1.08969	0.277737	Other arthropathies
	415.2	3179	113196	2163	76	1.13673	0.901889	1.43272	0.277739	Chronic pulmonary heart disease
	363.3	991	117100	447	28	1.23229	0.845087	1.7969	0.277755	Chorioretinal scars
	735.23	1005	116710	823	31	1.21947	0.851149	1.74717	0.279471	Hallux rigidus
	241.1	5070	111733	1735	131	1.10253	0.92376	1.31589	0.279529	Nontoxic uninodular goiter
	157	299	118091	148	<20	0.615476	0.254734	1.48708	0.280873	Pancreatic cancer
	300.1	28795	80097	9646	650	0.950817	0.867442	1.04221	0.281429	Anxiety disorder
	946	781	116666	1091	21	1.27022	0.821867	1.96317	0.281558	Anaphylactic shock NOS
	715.3	166	118250	122	<20	1.56121	0.693787	3.51315	0.2817	Spinal enthesopathy
	727	15796	92361	10381	400	1.06442	0.950018	1.19259	0.281868	Other disorders of synovium, tendon, and bursa
	707.3	950	116356	1232	<20	0.761919	0.464229	1.2505	0.282074	Chronic ulcer of unspecified site
	345.12	1078	117244	216	28	1.22929	0.843638	1.79123	0.28248	Partial epilepsy
	496.2	3849	112394	2295	76	0.881029	0.699213	1.11012	0.282775	Chronic bronchitis
	442.4	226	118160	152	<20	0.537311	0.172342	1.67517	0.284295	Arterial dissection
	700	3123	112552	2863	58	0.865729	0.664426	1.12802	0.285599	Corns and callosities
	742.2	263	117874	401	<20	1.43521	0.739303	2.78619	0.285721	Pathological, developmental or recurrent dislocation
	316.1	594	117653	291	<20	0.711797	0.380907	1.33013	0.28655	Polyneuropathy due to drugs
	569.1	269	117841	428	<20	0.585255	0.21831	1.56897	0.286987	Toxic gastroenteritis and colitis
	601.8	207	118107	224	<20	0.469651	0.116685	1.89032	0.287437	Other inflammatory disorders of male genital organs
	586	10172	101449	6917	261	1.07482	0.940723	1.22804	0.288572	Other disorders of the kidney and ureters
	585.33	5845	111243	1450	125	0.905032	0.752704	1.08819	0.288595	Chronic Kidney Disease, Stage III
	361	1840	115911	787	37	0.839297	0.60705	1.1604	0.289168	Retinal detachments and defects
	916	7941	96467	14130	159	0.915243	0.776727	1.07846	0.290134	Contusion
	379	11235	100053	7250	255	0.929757	0.812201	1.06433	0.290955	Other disorders of eye
	317	7404	107612	3522	161	1.09215	0.927293	1.2863	0.291054	Alcohol-related disorders
	224.1	1286	116827	425	32	0.827041	0.581286	1.1767	0.291167	Benign neoplasm of eye, uveal
	752	795	117243	500	23	1.25024	0.825158	1.89431	0.29212	Nervous system congenital anomalies
	285.1	2568	111791	4179	63	1.14538	0.889471	1.47491	0.29275	Acute posthemorrhagic anemia
	591	11814	99565	7159	277	1.07076	0.942472	1.21652	0.293695	Urinary tract infection
	278.3	640	117184	714	<20	1.30457	0.793409	2.14504	0.294685	Localized adiposity
	613.9	628	116863	1047	<20	1.28519	0.80258	2.05802	0.296257	Breast disorder NOS
	529.6	316	117858	364	<20	1.37666	0.755486	2.50858	0.296426	Glossodynia
	270.11	282	118071	185	<20	0.625296	0.258828	1.51063	0.296796	Disturbances of sulphur-bearing amino-acid metabolism
	303.31	195	118015	328	<20	0.477092	0.118747	1.91682	0.296957	Gastrointestinal malfunction arising from mental factors
	250.14	603	117592	343	<20	1.29216	0.797784	2.09291	0.297514	Type 1 diabetes with neurological manifestations
	287.3	4218	111505	2815	112	1.10729	0.913777	1.34178	0.298373	Thrombocytopenia
	743.9	2479	113258	2801	74	1.13291	0.895077	1.43394	0.299272	Osteopenia or other disorder of bone and cartilage
	604	1238	116328	972	32	1.20409	0.847731	1.71026	0.299574	Disorders of penis
	8.6	549	116719	1270	<20	1.32395	0.778471	2.25164	0.300333	Viral Enteritis
	473.4	4222	111941	2375	116	1.10492	0.914717	1.33468	0.300587	Voice disturbance
	716.1	208	118163	167	<20	0.547998	0.175201	1.71404	0.301219	Unspecified polyarthropathy or polyarthritis
	368.9	1711	114270	2557	46	1.16839	0.869672	1.56973	0.301568	Subjective visual disturbances
	270.33	249	118160	129	<20	0.595108	0.222088	1.59465	0.302046	Amyloidosis
	686.2	559	116839	1140	<20	0.719055	0.384288	1.34545	0.302188	Impetigo
	938	5453	109410	3675	177	1.08628	0.928091	1.27143	0.302709	Dermatitis due to solar radiation
	293.1	7708	108795	2035	156	0.91727	0.778002	1.08147	0.304037	Swelling, mass, or lump in head and neck [Space-occupying lesion, intracranial NOS]
	875	238	118036	264	<20	0.550758	0.176469	1.71891	0.304345	Non-healing surgical wound
	292.12	207	118164	167	<20	1.44501	0.715454	2.9185	0.304705	Symbolic dysfunction
	653	2704	115266	568	51	1.1673	0.867181	1.57128	0.307647	Problems associated with amniotic cavity and membranes
	624.1	270	118062	206	<20	1.38845	0.737428	2.61423	0.309364	Dystrophy of female genital tract
	276	19030	86710	12798	426	1.05704	0.949768	1.17642	0.309631	Disorders of fluid, electrolyte, and acid-base balance
	303.1	185	118203	150	<20	0.486674	0.120893	1.95917	0.310811	Dissociative disorder
	715.1	1841	115699	998	36	0.84229	0.604379	1.17385	0.310832	Sacroiliitis NEC
	276.6	1462	115411	1665	33	1.19642	0.845663	1.69267	0.311033	Fluid overload
	331	1077	116865	596	30	1.20674	0.838657	1.73638	0.311421	Other cerebral degenerations
	687.1	13421	93240	11877	305	1.06577	0.941449	1.2065	0.314161	Rash and other nonspecific skin eruption
	596	5142	110137	3259	133	1.09474	0.917797	1.3058	0.31425	Other disorders of bladder
	590	1931	114898	1709	42	1.16743	0.863478	1.57838	0.314388	Pyelonephritis
	395	8157	105504	4877	232	1.07434	0.933767	1.23609	0.316229	Heart valve disorders
	585.4	2800	114245	1493	66	1.1344	0.886442	1.45173	0.316285	Chronic kidney disease, Stage I or II
	760	39573	63079	15886	846	0.955334	0.87363	1.04468	0.31646	Back pain
	509.2	459	117284	795	<20	0.662831	0.296431	1.48211	0.316519	Respiratory insufficiency
	195.3	318	118186	34	<20	1.35846	0.745789	2.47444	0.316679	Malignant neoplasm of head, face, and neck
	276.5	6495	104099	7944	148	1.08923	0.920833	1.28842	0.318539	Hypovolemia
	528.6	191	118146	201	<20	0.560342	0.179529	1.74893	0.318573	Leukoplakia of oral mucosa
	8	2957	112519	3062	52	0.869989	0.66138	1.1444	0.319388	Intestinal infection
	704.11	409	117921	208	<20	1.35492	0.74452	2.46576	0.320085	Alopecia Areata
	395.4	391	117296	851	<20	1.33671	0.753742	2.37056	0.320789	Nonrheumatic pulmonary valve disorders
	255.2	887	117157	494	<20	0.784132	0.485158	1.26735	0.320824	Adrenal hypofunction
	229	1191	115938	1409	32	1.18654	0.846315	1.66353	0.321145	Benign neoplasm of unspecified sites
	938.2	4483	111210	2845	151	1.08949	0.919675	1.29066	0.32148	Chronic dermatitis due to solar radiation
	736.1	118	118270	150	<20	0.370117	0.0518414	2.64242	0.321642	Acquired deformities of forearm
	726.2	1770	114858	1910	51	1.15293	0.870031	1.52782	0.321819	Synoviopathy
	428.1	5025	111519	1994	115	1.10123	0.909512	1.33336	0.323101	Congestive heart failure (CHF) NOS
	599.4	8517	105310	4711	184	0.925238	0.792999	1.07953	0.323401	Urinary incontinence
	727.6	2155	114850	1533	47	0.862462	0.642964	1.15689	0.323435	Rupture of tendon, nontraumatic
	716.9	4555	109106	4877	101	0.902558	0.736363	1.10626	0.323448	Arthropathy NOS
	180.3	2522	114629	1387	43	0.855244	0.626563	1.16739	0.324608	Cervical intraepithelial neoplasia [CIN] [Cervical dysplasia]
	795.81	110	118357	71	<20	0.372965	0.0521557	2.66708	0.325788	Elevated carcinoembryonic antigen [CEA]
	618.2	1248	116633	657	26	0.821075	0.553825	1.21729	0.326454	Uterine/Uterovaginal prolapse
	288.2	4044	110102	4392	84	0.896275	0.719955	1.11578	0.327184	Elevated white blood cell count
	363	1155	116818	565	32	1.19301	0.838042	1.69832	0.327376	Chorioretinal inflammations, scars, and other disorders of choroid
	292.2	1677	115998	863	39	0.851978	0.61818	1.1742	0.327675	Mild cognitive impairment
	565.1	1294	115403	1841	27	0.82632	0.56358	1.21155	0.328513	Anal and rectal polyp
	555	2420	115211	907	71	1.12605	0.887406	1.42886	0.328593	Inflammatory bowel disease and other gastroenteritis and colitis
	690	3389	112566	2583	91	1.11072	0.89948	1.37156	0.32923	Erythematosquamous dermatosis
	694.2	9537	102602	6399	243	0.93499	0.816736	1.07037	0.329884	Other dyschromia
	151	171	118284	83	<20	0.500644	0.124406	2.01474	0.330093	Cancer of stomach
	217	4300	109965	4273	118	0.911234	0.755337	1.09931	0.331554	Vascular hamartomas and non-neoplastic nevi
	286	4576	110298	3664	96	0.903592	0.736329	1.10885	0.331706	Coagulation defects
	530.3	1411	116011	1116	31	0.837581	0.585491	1.19821	0.331964	Stricture and stenosis of esophagus
	274.21	657	117249	632	<20	0.768752	0.451749	1.3082	0.332271	Chondrocalcinosis
	580.12	237	118192	109	<20	0.503349	0.125314	2.0218	0.333218	Non-proliferative glomerulonephritis
	527.7	1353	115766	1419	39	1.17135	0.850271	1.61368	0.333229	Disturbance of salivary secretion
	353	1063	116563	912	30	1.19294	0.833949	1.70646	0.334114	Nerve root and plexus disorders
	687.2	5153	107637	5748	105	0.908295	0.746943	1.1045	0.335081	Localized superficial swelling, mass, or lump
	756.5	2571	114348	1619	55	0.875915	0.668876	1.14704	0.335584	Congenital osteodystrophies
	333.4	945	116964	629	28	1.20178	0.824879	1.75088	0.338417	Torsion dystonia
	242.2	125	118311	102	<20	0.382943	0.0535732	2.73729	0.338804	Toxic multinodular goiter
	598	2693	112735	3110	68	1.12551	0.883172	1.43434	0.339197	Abnormal findings on examination of urine
	528.41	79	118366	93	<20	1.74834	0.554204	5.51546	0.340548	Cyst of the salivary gland
	912	2539	113025	2974	71	1.12546	0.882553	1.43522	0.340686	Insect bite
	636.2	810	117299	429	<20	1.27171	0.774978	2.08682	0.341508	Early onset of delivery
	727.5	1964	115619	955	40	0.858026	0.625852	1.17633	0.34151	Rupture of synovium
	611.1	12402	100218	5918	295	1.06634	0.933839	1.21765	0.342687	Abnormal mammogram
	690.1	3360	112733	2445	90	1.10795	0.89629	1.3696	0.343262	Seborrheic dermatitis
	573.3	1950	114609	1979	31	0.841982	0.589394	1.20282	0.344563	Hepatomegaly
	173	8378	104634	5526	250	1.06679	0.932892	1.2199	0.344749	Neoplasm of uncertain behavior of skin
	600	9490	106202	2846	284	1.07736	0.922931	1.25762	0.345196	Hyperplasia of prostate
	795	1079	116215	1244	<20	0.787856	0.47993	1.29335	0.345764	Other and nonspecific abnormal cytological, histological and immunological findings
	604.3	317	118084	137	<20	0.678519	0.302817	1.52035	0.346077	Peyronie's disease
	368.91	280	117914	344	<20	1.40051	0.69428	2.82513	0.346789	Psychophysical visual disturbances
	244.1	2657	114334	1547	70	1.12244	0.882286	1.42796	0.347029	Secondary hypothyroidism
	217.1	4159	110283	4096	115	0.913165	0.75516	1.10423	0.34869	Nevus, non-neoplastic
	741.5	153	118150	235	<20	0.513729	0.12756	2.06898	0.348711	Hemarthrosis
	763	12661	101040	4837	284	0.941178	0.82908	1.06843	0.348775	Thoracic or lumbosacral neuritis or radiculitis, unspecified
	907	577	117269	692	<20	1.2597	0.777143	2.0419	0.348825	Injuries to the nervous system
	652	1815	116160	563	39	1.17233	0.84038	1.63539	0.349219	Malposition and malpresentation of fetus or obstruction
	871.4	353	117572	613	<20	1.34884	0.720104	2.52654	0.350027	Open wound of toe(s)
	348.8	1322	115729	1487	32	1.18275	0.831787	1.68179	0.350039	Encephalopathy, not elsewhere classified
	742.8	408	117501	629	<20	1.30051	0.749317	2.25714	0.350268	Articular cartilage disorder
	440.21	424	118050	64	<20	0.681191	0.304235	1.52521	0.350544	Atherosclerosis of native arteries of the extremities with ulceration or gangrene
	850	1740	116254	544	48	1.14781	0.858327	1.53493	0.352521	Hemorrhage or hematoma complicating a procedure
	456	4516	111555	2467	119	1.09262	0.906441	1.31703	0.352703	Chronic venous insufficiency [CVI]
	370.2	443	117460	635	<20	0.718128	0.357177	1.44384	0.352784	Superficial keratitis
	425.11	254	118165	119	<20	0.626935	0.233862	1.68068	0.353389	Hypertrophic obstructive cardiomyopathy
	854	1916	115122	1500	34	0.850931	0.60496	1.19691	0.353729	Complications of cardiac/vascular device, implant, and graft
	253	1710	115846	982	44	1.15099	0.854829	1.54975	0.354173	Disorders of the pituitary gland and its hypothalamic control
	571.51	2187	115564	787	41	0.863396	0.632555	1.17848	0.354773	Cirrhosis of liver without mention of alcohol
	769	1854	115946	738	37	0.856971	0.617372	1.18956	0.356251	Nonallopathic lesions NEC
	528.5	910	116481	1147	26	1.20159	0.812926	1.77607	0.356979	Diseases of lips
	261.2	7188	108493	2857	187	1.07292	0.922901	1.24733	0.359711	Vitamin B-complex deficiencies
	458	5442	106741	6355	139	1.08413	0.911946	1.28882	0.359978	Hypotension
	752.2	501	117686	351	<20	1.27064	0.760359	2.12336	0.360583	Other specified congenital anomalies of nervous system
	379.4	421	117640	477	<20	1.281	0.752906	2.17949	0.361089	Anomalies of pupillary function
	710.11	643	117536	359	<20	1.25168	0.773026	2.02672	0.36125	Acute osteomyelitis
	642	2728	115360	450	52	1.1449	0.855558	1.5321	0.3626	Hypertension complicating pregnancy, childbirth, and the puerperium
	444.5	39	118468	31	<20	1.92605	0.469033	7.90918	0.363084	Atheroembolism
	395.1	4412	111581	2545	126	1.08817	0.906831	1.30576	0.363631	Nonrheumatic mitral valve disorders
	280	11843	101422	5273	263	1.06185	0.932728	1.20885	0.36428	Iron deficiency anemias
	694	9979	101943	6616	253	0.94049	0.823482	1.07412	0.365401	Dyschromia and Vitiligo
	364.41	199	118267	72	<20	1.4527	0.646687	3.26331	0.365807	Keratoconus
	755.61	147	118254	137	<20	0.525873	0.130425	2.12031	0.366272	Congenital hip dysplasia and deformity
	599.9	6342	107045	5151	145	0.924257	0.779081	1.09648	0.366277	Other abnormality of urination
	420.21	271	117990	277	<20	0.634956	0.236945	1.70153	0.366461	Acute pericarditis
	426.3	3125	112718	2695	91	1.10261	0.891497	1.36371	0.367689	Bundle branch block
	573.2	315	118097	126	<20	0.66729	0.276248	1.61187	0.368636	Liver replaced by transplant
	198.4	506	117907	125	<20	0.750773	0.401873	1.40258	0.36866	Secondary malignant neoplasm of liver
	793	4333	108556	5649	111	1.09198	0.90085	1.32365	0.37008	Nonspecific abnormal findings on radiological and other examination of musculoskeletal system
	415	5678	110268	2592	134	1.08377	0.908534	1.2928	0.371333	Pulmonary heart disease
	241.2	4673	112424	1441	118	1.0896	0.902618	1.31531	0.371679	Nontoxic multinodular goiter
	530.6	121	118326	91	<20	1.50005	0.615549	3.65554	0.372248	Diverticulum of esophagus, acquired
	290	2078	114914	1546	57	1.12838	0.865245	1.47154	0.372624	Delirium dementia and amnestic and other cognitive disorders
	772.4	527	117533	478	<20	1.28436	0.740527	2.22758	0.373048	Rhabdomyolysis
	733.6	590	116708	1240	<20	0.727963	0.36181	1.46466	0.373402	Costochondritis
	145	331	118064	143	<20	0.694183	0.310101	1.55397	0.374636	Cancer of mouth
	720	10722	102550	5266	251	0.940855	0.822339	1.07645	0.374796	Spinal stenosis
	452.8	119	118337	82	<20	1.5673	0.580147	4.23416	0.375507	Postphlebitic syndrome
	569	5233	108502	4803	117	0.91874	0.761551	1.10837	0.37602	Other disorders of intestine
	706.8	4367	109617	4554	114	1.08987	0.900734	1.31873	0.376178	Other specified diseases of sebaceous glands
	451.2	591	117345	602	<20	1.23658	0.77245	1.97958	0.376409	Phlebitis and thrombophlebitis of lower extremities
	270.2	171	118150	217	<20	0.533396	0.132494	2.14736	0.376437	Disorders of amino-acid metabolism
	687	23071	78305	17162	494	0.955043	0.862465	1.05756	0.376575	Symptoms affecting skin
	372	2077	113738	2723	48	1.13777	0.854051	1.51574	0.377801	Disorders of conjunctiva
	727.4	2807	112891	2840	60	0.89056	0.688066	1.15265	0.378519	Ganglion and cyst of synovium, tendon, and bursa
	300.8	1022	115914	1602	26	1.19287	0.805361	1.76682	0.378889	Acute reaction to stress
	859	1361	115823	1354	37	1.15847	0.834616	1.60799	0.379223	Complication due to other implant and internal device
	527.1	106	118289	143	<20	0.414854	0.0580289	2.96584	0.380648	Hypertrophy of salivary gland
	1019	2413	113652	2473	52	0.883756	0.669933	1.16582	0.38191	Other ill-defined and unknown causes of morbidity and mortality
	535.1	541	117116	881	<20	0.733405	0.364912	1.47401	0.383976	Acute gastritis
	1007	178	118097	263	<20	0.539444	0.134211	2.16823	0.384511	Injury to blood vessels
	470	4134	111779	2625	115	1.08776	0.899682	1.31516	0.385096	Septal Deviations/Turbinate Hypertrophy
	250	35530	75341	7667	746	0.96099	0.878453	1.05128	0.38512	Diabetes mellitus
	709.5	130	118338	70	<20	1.55297	0.575005	4.19426	0.385209	Dermatomyositis
	227.3	797	117581	160	21	1.21145	0.785483	1.86842	0.385546	Benign neoplasm of pituitary gland and craniopharyngeal duct (pouch)
	509.1	3877	111772	2889	90	1.09869	0.888245	1.35899	0.385624	Respiratory failure
	624.9	4234	111824	2480	109	1.0911	0.895896	1.32884	0.385974	stress incontinence, female
	426.21	1089	116016	1433	24	0.837761	0.561435	1.25009	0.386002	First degree AV block
	803.2	2984	114309	1245	84	1.10316	0.883546	1.37736	0.386033	Fracture of radius and ulna
	379.9	1916	112871	3751	32	0.855787	0.601749	1.21707	0.386102	Pain, swelling or discharge of eye
	280.1	10914	102654	4970	242	1.06126	0.927699	1.21406	0.386258	Iron deficiency anemias, unspecified or not due to blood loss
	250.4	20834	87898	9806	471	0.95516	0.860737	1.05994	0.387676	Abnormal glucose
	200.1	257	118120	161	<20	1.33814	0.690311	2.59395	0.388387	Polycythemia vera
	504.1	364	118019	155	<20	0.720378	0.341469	1.51974	0.389174	Idiopathic fibrosing alveolitis
	374.2	104	118340	94	<20	1.54501	0.572656	4.16838	0.390285	Lagophthalmos
	531.4	653	117211	674	<20	0.77035	0.424549	1.39781	0.390734	Peptic ulcer, site unspecified
	257	2120	115709	709	52	0.885291	0.669965	1.16982	0.391514	Testicular dysfunction
	352	1986	115242	1310	51	1.13043	0.853938	1.49645	0.391623	Disorders of other cranial nerves
	327.41	2827	114158	1553	77	1.10532	0.878941	1.39001	0.391768	Organic or persistent insomnia
	426.31	1632	115269	1637	49	1.13273	0.85156	1.50673	0.391912	Right bundle branch block
	258.1	247	118058	233	<20	0.649485	0.241721	1.74512	0.392099	Postablative ovarian failure
	250.22	6005	111598	935	110	0.919299	0.757921	1.11504	0.392894	Type 2 diabetes with renal manifestations
	327.6	687	117291	560	<20	0.779798	0.440567	1.38023	0.39322	Circadian rhythm sleep disorder
	227.1	530	117590	418	<20	1.25027	0.748496	2.08841	0.393495	Benign neoplasm of adrenal gland
	446.4	129	118374	35	<20	1.47237	0.605353	3.58118	0.393589	Wegener's granulomatosis
	596.5	3675	113192	1671	94	1.09456	0.889158	1.34742	0.394165	Functional disorders of bladder
	362.6	1213	116698	627	32	1.16566	0.819163	1.65872	0.394384	Peripheral retinal degenerations
	172.3	1097	116432	1009	30	0.852454	0.589634	1.23242	0.395986	Carcinoma in situ of skin
	743.1	9772	105658	3108	277	1.06179	0.9242	1.21985	0.397155	Osteoporosis
	224	1437	116518	583	36	0.86589	0.620426	1.20847	0.397189	Benign neoplasm of eye
	500.2	71	118340	127	<20	1.641	0.520421	5.17444	0.397925	Pneumoconiosis
	681.2	1111	116069	1358	28	1.17585	0.807271	1.71271	0.398542	Cellulitis and abscess of face/neck
	426.32	1442	115895	1201	43	1.13936	0.841441	1.54277	0.39886	Left bundle branch block
	528.11	324	117794	420	<20	1.31029	0.699357	2.45489	0.398862	Stomatitis and mucositis (ulcerative)
	605	7584	108065	2889	180	0.930407	0.78649	1.10066	0.400157	Erectile dysfunction [ED]
	707.2	2423	114779	1336	46	0.882674	0.659524	1.18133	0.401298	Chronic ulcer of leg or foot
	618.1	2141	115188	1209	48	0.882546	0.658831	1.18223	0.402212	Prolapse of vaginal walls
	724.1	1649	115725	1164	36	0.867227	0.621402	1.2103	0.402223	Disorders of sacrum
	426.2	2005	114707	1826	48	0.883954	0.662329	1.17974	0.402256	Atrioventricular [AV] block
	286.5	131	118279	128	<20	1.46274	0.599664	3.56801	0.403185	Hemorrhagic disorder due to intrinsic circulating anticoagulants
	526.41	799	116731	1008	21	1.19763	0.783122	1.83152	0.405373	Temporomandibular joint disorder, unspecified
	578.8	5771	108196	4571	120	0.924308	0.767862	1.11263	0.405443	Hemorrhage of rectum and anus
	745	58059	44235	16244	1293	0.96264	0.879739	1.05335	0.407268	Pain in joint
	526	3273	111324	3941	78	1.10018	0.877525	1.37933	0.407922	Diseases of the jaws
	346.1	1037	115765	1736	<20	0.826023	0.52433	1.30131	0.4098	Nonspecific abnormal findings on radiological and other examination of skull and head
	426.7	8096	102031	8411	197	1.06514	0.916652	1.23769	0.410006	Abnormal electrocardiogram [ECG] [EKG]
	396	4639	110522	3377	120	1.08166	0.897302	1.3039	0.410299	Abnormal heart sounds
	575.2	547	117636	355	<20	0.759439	0.393119	1.46711	0.412735	Obstruction of bile duct
	771	14422	94544	9572	310	0.950585	0.841841	1.07338	0.413578	Musculoskeletal symptoms referable to limbs
	556.1	632	117163	743	<20	0.795209	0.459092	1.37741	0.413606	Ulceration of intestine
	840.2	1701	115706	1131	39	0.874072	0.632967	1.20702	0.41372	Rotator cuff (capsule) sprain
	645	1535	116202	801	32	1.16474	0.807779	1.67945	0.414079	Late pregnancy and failed induction
	78	3839	111454	3245	100	1.08763	0.888949	1.33072	0.414378	Viral warts & HPV
	724.9	1078	115998	1462	29	1.16395	0.808317	1.67604	0.41445	Other unspecified back disorders
	269	3229	113884	1425	60	0.897981	0.693468	1.16281	0.414457	Proteinuria
	443	5933	109519	3086	135	0.929051	0.778509	1.1087	0.414547	Peripheral vascular disease
	747.11	1222	116680	636	26	0.850417	0.576189	1.25516	0.414629	Cardiac shunt/ heart septal defect
	509.3	433	117551	554	<20	0.747887	0.372007	1.50356	0.414874	Pulmonary insufficiency or respiratory failure following trauma and surgery
	771.1	11788	96851	9899	239	0.944639	0.823711	1.08332	0.415135	Swelling of limb
	771.2	1368	115677	1493	37	1.14704	0.824386	1.59598	0.415617	Cramp of limb
	577.1	1194	116615	729	28	1.16877	0.802557	1.70208	0.41614	Acute pancreatitis
	480.2	485	117307	746	<20	0.734188	0.348227	1.54793	0.416835	Viral pneumonia
	191	741	117398	399	22	1.19182	0.780059	1.82094	0.41711	Manlignant and unknown neoplasms of brain and nervous system
	800.1	624	117568	346	20	1.20268	0.769927	1.87868	0.41735	Fracture of neck of femur
	346	1505	114579	2454	30	0.860789	0.598946	1.2371	0.417866	Abnormal findings on study of brain and/or nervous system
	250.21	728	117636	174	<20	1.23592	0.740201	2.06361	0.418042	Type 2 diabetes with ketoacidosis
	508	3614	111096	3828	87	1.0931	0.881221	1.35591	0.418088	Pulmonary collapse; interstitial and compensatory emphysema
	180	2716	114306	1516	48	0.885577	0.659584	1.189	0.418877	Cervical cancer and dysplasia
	740.9	19138	89597	9803	442	0.955227	0.854718	1.06755	0.419355	Osteoarthrosis NOS
	1010	11869	95102	11567	256	1.0564	0.924524	1.20709	0.419957	Other tests
	625	7759	104614	6165	149	0.929932	0.779384	1.10956	0.42012	Pain and other symptoms associated with female genital organs
	499	104	118361	73	<20	1.5057	0.556155	4.07641	0.420594	Cystic fibrosis
	426	11713	96630	10195	294	1.05343	0.927818	1.19605	0.42169	Cardiac conduction disorders
	910	296	118034	208	<20	0.697162	0.287946	1.68794	0.42394	Superficial injury, infected
	800.3	1211	116384	943	31	1.15722	0.809032	1.65526	0.423952	Fracture of tibia and fibula
	261.41	321	117539	678	<20	1.33135	0.659764	2.68655	0.4243	Rickets or osteomalacia
	574.1	3440	112416	2682	69	0.906709	0.712456	1.15392	0.425954	Cholelithiasis
	594.2	394	117819	325	<20	1.23973	0.72783	2.11165	0.429035	Calculus of lower urinary tract
	480.3	271	117991	276	<20	1.32524	0.657368	2.67164	0.431156	Pneumonia due to fungus (mycoses)
	433.1	3334	113315	1889	79	0.91239	0.725907	1.14678	0.431883	Occlusion and stenosis of precerebral arteries
	443.7	169	118215	154	<20	1.42819	0.587097	3.47428	0.431979	Peripheral angiopathy in diseases classified elsewhere
	371.2	1743	115033	1762	45	1.12778	0.835252	1.52277	0.432492	Conjunctivitis, noninfectious
	805	2343	115065	1130	64	1.10505	0.860945	1.41838	0.432825	Fracture of vertebral column without mention of spinal cord injury
	350.5	471	117630	437	<20	0.768601	0.397593	1.48581	0.433867	Abnormal reflex
	270.32	1297	116838	403	39	1.13694	0.824271	1.56821	0.434105	Paraproteinemia
	427.12	1983	115348	1207	55	1.1142	0.849666	1.46108	0.434247	Paroxysmal ventricular tachycardia
	427.1	4495	111568	2475	123	1.07616	0.895298	1.29356	0.434288	Paroxysmal tachycardia, unspecified
	446.7	21	118511	6	<20	2.20939	0.302077	16.1594	0.434892	Takayasu's disease
	596.1	370	117893	275	<20	0.768039	0.395905	1.48996	0.435041	Bladder neck obstruction
	257.1	2096	115773	669	52	0.895001	0.677309	1.18266	0.435304	Testicular hypofunction
	331.9	666	117584	288	<20	1.19933	0.759493	1.8939	0.435516	Cerebral degeneration, unspecified
	636.3	2676	115239	623	52	1.12446	0.83716	1.51034	0.435838	Hemorrhage in early pregnancy
	574.11	330	117590	618	<20	0.704699	0.291424	1.70405	0.437236	Cholelithiasis with acute cholecystitis
	174	5375	112306	857	143	1.07254	0.898376	1.28047	0.438562	Breast cancer
	285	23512	83113	11913	514	1.04031	0.941223	1.14983	0.439016	Other anemias
	958.2	95	118172	271	<20	0.460194	0.0643252	3.29231	0.43948	Traumatic and surgical subcutaneous emphysema
	291.1	129	118235	174	<20	1.47902	0.548178	3.99051	0.439596	Transient mental disorders due to conditions classified elsewhere
	371.21	1670	115196	1672	43	1.12846	0.830103	1.53406	0.440448	Allergic conjunctivitis
	809	76	118362	100	<20	1.5708	0.497805	4.95657	0.441158	Fracture of unspecified bones
	709.6	292	118093	153	<20	1.3171	0.652897	2.657	0.441736	Other specified diffuse diseases of connective tissue
	669	1436	116026	1076	29	1.16119	0.793207	1.69989	0.442148	Complications of labor and delivery NEC
	756.2	82	118343	113	<20	0.462169	0.0645597	3.30857	0.442158	Pectus and other congenital anomalies of ribs/sternum
	313.2	143	118287	108	<20	1.41517	0.582422	3.43858	0.443311	Tics and stuttering
	579.2	1135	116359	1044	25	0.856371	0.575828	1.27359	0.443856	Splenomegaly
	447	3372	112496	2670	92	1.08599	0.87885	1.34195	0.44488	Other disorders of arteries and arterioles
	291	3795	110864	3879	83	0.916788	0.733579	1.14575	0.444987	Other specified nonpsychotic and/or transient mental disorders
	446.5	323	118080	135	<20	0.731262	0.325833	1.64116	0.447939	Giant cell arteritis
	327.7	4811	111423	2304	135	1.07037	0.897899	1.27597	0.448094	Sleep related movement disorders
	911	503	117155	880	<20	1.23749	0.71338	2.14667	0.448315	Blister
	751.2	974	116607	957	20	0.842614	0.541045	1.31227	0.448663	Congenital anomalies of urinary system
	573.5	882	116808	848	<20	0.834952	0.523396	1.33196	0.449048	Jaundice (not of newborn)
	561.2	6379	107204	4955	138	0.93533	0.786327	1.11257	0.450158	Flatulence
	733.8	1157	117056	325	32	1.14487	0.804772	1.6287	0.451876	Malunion and nonunion of fracture
	689	10601	96882	11055	256	0.948787	0.827331	1.08807	0.451913	Disorder of skin and subcutaneous tissue NOS
	621	489	117708	341	<20	1.22701	0.719295	2.09311	0.452766	Endometrial hyperplasia
	772.1	518	117293	727	<20	0.787069	0.421019	1.47138	0.453185	Muscular wasting and disuse atrophy
	426.23	383	117877	278	<20	0.765258	0.380154	1.54048	0.453552	Second degree AV block
	384.1	82	118363	93	<20	1.55042	0.491458	4.89113	0.454394	Myringitis
	781.2	847	117391	300	<20	0.832462	0.514858	1.34599	0.454471	Abnormal posture
	573.7	2984	113614	1940	65	0.910354	0.711379	1.16498	0.455419	Abnormal results of function study of liver
	567	1055	116523	960	21	0.848492	0.550585	1.30759	0.456522	Peritonitis and retroperitoneal infections
	702.4	75	118364	99	<20	1.5477	0.490048	4.88802	0.45664	Degenerative skin disorders
	440.22	1352	117042	144	28	0.86651	0.593934	1.26418	0.457166	Atherosclerosis of native arteries of the extremities with intermittent claudication
	705.3	913	117175	450	<20	0.805194	0.454822	1.42547	0.45717	Hidradenitis
	519.9	1989	114046	2503	51	1.11112	0.841305	1.46748	0.457816	Symptoms involving respiratory system and other chest symptoms
	313.1	2950	114449	1139	81	1.0901	0.867782	1.36937	0.458493	Attention deficit hyperactivity disorder
	302	1693	115007	1838	37	0.883247	0.635995	1.22662	0.45873	Sexual and gender identity disorders
	529.1	188	118094	256	<20	1.35825	0.604108	3.05385	0.458848	Glossitis
	316	9516	104155	4867	189	1.05887	0.909989	1.23211	0.459356	Substance addiction and disorders
	613.5	5426	109366	3746	101	0.926053	0.755361	1.13532	0.45986	Mastodynia
	374.6	1845	115624	1069	57	1.10755	0.844498	1.45255	0.460287	Dermatochalasis
	320	330	117879	329	<20	1.28244	0.662304	2.48324	0.460595	Meningitis
	250.24	6512	109996	2030	124	0.933851	0.778621	1.12003	0.460596	Type 2 diabetes with neurological manifestations
	603	979	116634	925	28	1.15353	0.788966	1.68656	0.461141	Other disorders of testis
	292.1	2639	113475	2424	69	1.09484	0.859598	1.39447	0.462843	Aphasia/speech disturbance
	610.8	993	116533	1012	27	1.1553	0.785766	1.69862	0.462917	Other specified benign mammary dysplasias
	710	1623	116124	791	31	0.87496	0.612302	1.25029	0.463277	Osteomyelitis, periostitis, and other infections involving bone
	939	16395	89212	12931	354	0.956751	0.850003	1.07691	0.463873	Atopic/contact dermatitis due to other or unspecified
	430.3	391	117945	202	<20	0.770191	0.382918	1.54914	0.463947	Subdural hemorrhage
	283.1	52	118456	30	<20	1.69104	0.414025	6.9069	0.464331	Autoimmune hemolytic anemias
	362.27	1395	116424	719	33	0.87914	0.6226	1.24139	0.464344	Drusen (degenerative) of retina
	840.3	5494	106693	6351	116	0.932271	0.77227	1.12542	0.465363	Joint/ligament sprain
	375.2	392	117712	434	<20	1.23814	0.697193	2.1988	0.465993	Epiphora
	296.1	5506	110364	2668	126	1.06975	0.892131	1.28274	0.466691	Bipolar
	411.3	5620	109491	3427	132	0.935583	0.781837	1.11956	0.467244	Angina pectoris
	159	314	118075	149	<20	0.741681	0.331105	1.66138	0.467678	Malignant neoplasm of other and ill-defined sites within the digestive organs and peritoneum
	279	4647	111185	2706	107	0.930035	0.764639	1.13121	0.46784	Disorders involving the immune mechanism
	610.3	223	117804	511	<20	1.35078	0.599522	3.04343	0.468137	Fibrosclerosis of breast
	610.4	1585	115705	1248	36	1.1318	0.809752	1.58192	0.468625	Benign neoplasm of breast
	608	2476	114157	1905	62	1.09985	0.850214	1.42279	0.468689	Other disorders of male genital organs
	110.2	833	116680	1025	21	1.17381	0.760703	1.81127	0.468987	Dermatomycoses
	695.1	93	118300	145	<20	0.48509	0.0678089	3.47022	0.471148	Toxic erythema
	292	12016	98580	7942	271	0.954065	0.839394	1.0844	0.471669	Neurological disorders
	442.2	244	118157	137	<20	0.722886	0.298569	1.75023	0.471967	Aneurysm of iliac artery
	575.9	1009	116281	1248	<20	0.842674	0.528533	1.34353	0.471999	Nonspecific abnormal findings on radiological and other examination of biliary tract
	585.2	886	116719	933	23	1.16466	0.768107	1.76595	0.472915	Renal failure NOS
	747.13	259	118044	235	<20	1.29125	0.640378	2.60364	0.474999	Congenital anomalies of great vessels
	759.1	87	118375	76	<20	1.51731	0.482256	4.7739	0.475873	Anomalies of endocrine glands, congenital
	295	3091	113773	1674	59	1.09968	0.846715	1.42821	0.476204	Schizophrenia and other psychotic disorders
	505	598	117200	740	<20	1.19789	0.728684	1.96923	0.476484	Other pulmonary inflamation or edema
	579	5737	107184	5617	129	0.937071	0.783218	1.12115	0.477514	Other symptoms involving abdomen and pelvis
	362.3	1376	116169	993	29	1.14106	0.792657	1.6426	0.477757	Other nondiabetic retinopathy
	695.41	572	117730	236	<20	1.23052	0.693498	2.18341	0.478316	Cutaneous lupus erythematosus
	222	123	118201	214	<20	1.37843	0.565084	3.36245	0.480541	Benign neoplasm of male genital organs
	290.2	536	117367	635	<20	0.799238	0.427679	1.4936	0.482399	Delirium due to conditions classified elsewhere
	509	8461	104887	5190	183	0.946982	0.81339	1.10252	0.482603	Respiratory failure, insufficiency, arrest
	442	3264	113686	1588	80	0.922491	0.735997	1.15624	0.483836	Other aneurysm
	443.8	292	117871	375	<20	0.730354	0.302149	1.76541	0.485305	Other specified peripheral vascular diseases
	425.12	367	118043	128	<20	0.767019	0.363489	1.61853	0.486318	Other hypertrophic cardiomyopathy
	704.1	3669	112545	2324	82	1.08169	0.867006	1.34953	0.48664	Alopecia
	288.3	354	117793	391	<20	1.249	0.667036	2.33871	0.487204	Eosinophilia
	275.3	3106	112836	2596	57	0.910455	0.698625	1.18651	0.487498	Disorders of magnesium metabolism
	444	686	117324	528	<20	0.823228	0.475287	1.42588	0.487639	Arterial embolism and thrombosis
	759	503	117538	497	<20	1.20657	0.709803	2.05102	0.487852	Other and unspecified congenital anomalies
	271	9383	105739	3416	187	0.948004	0.815028	1.10267	0.488639	Disorders of carbohydrate transport and metabolism
	577	3428	113341	1769	85	1.07975	0.867782	1.34349	0.49137	Diseases of pancreas
	427.6	3749	111453	3336	107	1.07106	0.879959	1.30366	0.493573	Premature beats
	512.2	5598	106830	6110	131	1.06419	0.889578	1.27308	0.496249	Painful respiration
	41.4	638	116583	1317	<20	1.18803	0.722996	1.95217	0.496531	E. coli
	727.2	815	116365	1358	22	1.15938	0.756818	1.77607	0.496766	Bursitis disorders
	994.1	381	117446	711	<20	0.756243	0.337815	1.69295	0.496802	Systemic inflammatory response syndrome (SIRS)
	615	1685	115436	1417	32	0.884835	0.620519	1.26174	0.499152	Endometriosis
	737.1	521	117395	622	<20	0.814687	0.448562	1.47965	0.500855	Kyphosis (acquired)
	696.42	738	117545	255	<20	0.848772	0.524907	1.37246	0.503668	Psoriatic arthropathy
	726.1	12862	96826	8850	297	0.958061	0.844955	1.08631	0.503851	Enthesopathy
	198.3	410	117964	164	<20	0.798608	0.412921	1.54454	0.503987	Secondary malignant neoplasm of digestive systems
	964	92	118348	98	<20	0.511146	0.0713738	3.66058	0.504052	Poisoning by agents primarily affecting blood constituents
	626.15	177	118242	119	<20	1.35289	0.555344	3.29584	0.505851	Infertility, female, associated with anovulation
	253.3	146	118303	89	<20	0.623396	0.154931	2.50835	0.505852	Diabetes insipidus
	378	1861	115294	1383	52	1.09881	0.832221	1.45079	0.506307	Strabismus and other disorders of binocular eye movements
	751.11	214	117982	342	<20	1.31596	0.584985	2.96032	0.506833	Congenital anomalies of female genital organs
	384	595	117389	554	<20	1.18289	0.719818	1.94387	0.507481	Other disorders of tympanic membrane
	348.4	205	118185	148	<20	1.31422	0.585384	2.95052	0.507827	Cerebral cysts
	300.9	6006	110913	1619	134	1.06137	0.889706	1.26616	0.508156	Posttraumatic stress disorder
	628	5223	109275	4040	114	1.06822	0.878537	1.29886	0.508179	Ovarian cyst
	361.2	130	118357	51	<20	0.625184	0.155041	2.52098	0.509091	Retinoschisis and retinal cysts
	963	301	117949	288	<20	1.24931	0.644899	2.42019	0.509397	Poisoning by primarily systemic agents
	575.1	220	118166	152	<20	0.717445	0.267487	1.9243	0.509472	Cholangitis
	722.9	1912	114370	2256	52	1.09813	0.831444	1.45034	0.509587	Other and unspecified disc disorder
	755.6	270	117946	322	<20	0.742727	0.306715	1.79856	0.509802	Other congenital anomalies of lower limb, including pelvic girdle
	733.9	219	118024	295	<20	0.71636	0.265472	1.93305	0.510134	Chondromalacia
	317.1	6154	109289	3095	129	1.06273	0.886647	1.27378	0.510349	Alcoholism
	430	1213	116636	689	23	0.872797	0.581858	1.30921	0.510763	Intracranial hemorrhage
	612.1	402	117857	279	<20	0.763127	0.340167	1.71199	0.511977	Galactorrhea
	270.31	170	118225	143	<20	1.34539	0.553865	3.26808	0.512339	Polyclonal hypergammaglobulinemia
	291.8	2401	113212	2925	52	0.910653	0.688013	1.20534	0.5129	Alteration of consciousness
	253.2	364	118039	135	<20	1.22097	0.671272	2.22081	0.513041	Pituitary hypofunction
	342	634	117208	696	<20	1.18613	0.710677	1.97967	0.513658	Hemiplegia
	537.1	239	118139	160	<20	1.28338	0.605985	2.71798	0.514615	Lesions of stomach and duodenum
	701.6	350	117771	417	<20	1.30635	0.581602	2.93424	0.517447	Acquired acanthosis nigricans
	130	608	117339	591	<20	1.15807	0.741951	1.80757	0.518243	Spirochetal infection
	415.1	3084	114613	841	75	1.0795	0.855872	1.36155	0.518347	Acute pulmonary heart disease
	599.3	13495	95506	9537	285	0.958843	0.843702	1.0897	0.519624	Dysuria
	190	108	118362	68	<20	0.632747	0.156881	2.55205	0.520063	Cancer of eye
	389	17101	92453	8984	455	1.03633	0.929487	1.15545	0.520354	Hearing loss
	644	2725	115281	532	37	0.891637	0.62835	1.26525	0.520637	Anemia during pregnancy
	695.3	4006	112434	2098	121	1.0631	0.881864	1.28159	0.521083	Rosacea
	245.1	80	118351	107	<20	0.524883	0.0731966	3.76386	0.521328	Thyroiditis, acute and subacute
	530.5	1102	116490	946	24	0.876303	0.583978	1.31496	0.523678	Disorders of esophageal motility
	572	1562	115444	1532	28	0.887002	0.613479	1.28248	0.523849	Ascites (non malignant)
	939.1	162	118139	237	<20	0.690281	0.22077	2.1583	0.52394	Contact and allergic dermatitis of eyelid
	722.1	4579	109794	4165	96	0.935317	0.761352	1.14903	0.524195	Displacement of intervertebral disc
	70.9	1175	116179	1184	29	1.12543	0.781091	1.62157	0.525994	Hepatitis NOS
	250.41	8221	106765	3552	196	0.952922	0.820773	1.10635	0.526657	Impaired fasting glucose
	513.8	522	117451	565	<20	1.17988	0.706694	1.96989	0.527054	Disorders of diaphragm
	656.2	24	118468	46	<20	1.90332	0.258988	13.9876	0.527097	Respiratory conditions of fetus and newborn
	471	860	117097	581	25	1.13704	0.763379	1.6936	0.527533	Nasal polyps
	721.1	14823	93496	10219	332	0.962048	0.853007	1.08503	0.528429	Spondylosis without myelopathy
	364	2378	114663	1497	53	0.915959	0.697039	1.20364	0.528736	Corneal opacity and other disorders of cornea
	994.2	3680	111725	3133	83	1.07322	0.860709	1.3382	0.53023	Sepsis
	550.4	2644	113978	1916	62	1.08415	0.841886	1.39613	0.531208	Umbilical hernia
	755.1	791	116791	956	21	1.14909	0.743704	1.77545	0.531284	Congenital deformities of feet
	686	4386	108529	5623	93	0.935338	0.758424	1.15352	0.532035	Other local infections of skin and subcutaneous tissue
	429.1	364	117877	297	<20	0.788349	0.373548	1.66376	0.532581	Heart transplant/surgery
	189.2	872	117428	238	29	1.12612	0.775471	1.63533	0.532598	Cancer of bladder
	117.4	190	118243	105	<20	1.29321	0.575655	2.90518	0.533507	Aspergillosis
	189.21	755	117616	167	26	1.13284	0.764118	1.67948	0.5347	Malignant neoplasm of bladder
	368.1	503	117625	410	<20	0.820265	0.43873	1.5336	0.534869	Amblyopia
	522.1	451	117599	488	<20	1.2194	0.651549	2.28216	0.535055	Pulpitis and necrosis of tooth pulp
	301.1	148	118308	82	<20	1.3252	0.544331	3.22628	0.535098	Schizoid personality disorder
	415.11	3050	114634	854	74	1.07672	0.852388	1.36009	0.535173	Pulmonary embolism and infarction, acute
	250.6	1902	115698	938	43	1.09997	0.813394	1.48752	0.536071	Polyneuropathy in diabetes
	756	3055	113444	2039	70	0.927279	0.729561	1.17858	0.537183	Other congenital musculoskeletal anomalies
	614.1	414	117167	957	<20	1.21954	0.648958	2.29179	0.537482	Pelvic peritoneal adhesions, female (postoperative) (postinfection)
	260.2	859	116879	800	<20	0.856366	0.522109	1.40462	0.539095	severe protein-calorie malnutrition
	340	12422	100849	5267	272	0.960463	0.844154	1.0928	0.540186	Migraine
	379.51	156	118323	59	<20	1.28827	0.572502	2.89894	0.540444	Pigmentary iris degeneration
	255.1	333	117976	229	<20	1.22915	0.634615	2.38067	0.540716	Adrenal hyperfunction
	626.11	2130	114721	1687	45	1.09941	0.809963	1.49231	0.543201	Absent or infrequent menstruation
	627.1	4073	113061	1404	87	0.933157	0.746584	1.16635	0.543264	Postmenopausal bleeding
	174.11	4950	112804	784	130	1.05901	0.88024	1.27407	0.543355	Malignant neoplasm of female breast
	681.7	2501	113346	2691	53	1.08797	0.828682	1.42839	0.543823	Cellulitis and abscess of trunk
	277.7	1617	115936	985	39	1.10231	0.804264	1.51081	0.544751	Dysmetabolic syndrome X
	110.13	1745	114179	2614	35	0.901117	0.64334	1.26218	0.544761	Dermatophytosis of the body
	433.11	571	117824	143	<20	0.838892	0.473513	1.48621	0.547134	Occlusion of cerebral arteries, with cerebral infarction
	282.8	615	117483	440	<20	0.825443	0.442015	1.54148	0.547172	Other hemoglobinopathies
	31	144	118326	68	<20	1.31355	0.540397	3.19286	0.547272	Diseases due to other mycobacteria
	601.11	201	118121	216	<20	0.738704	0.275238	1.98258	0.547665	Acute prostatitis
	260	3285	111962	3291	68	0.928283	0.728182	1.18337	0.547985	Protein-calorie malnutrition
	710.1	1588	116205	745	31	0.896714	0.627482	1.28146	0.549511	Osteomyelitis
	729.3	180	118155	203	<20	1.31124	0.539471	3.1871	0.549842	Panniculitis
	979	690	116899	949	<20	1.15353	0.722016	1.84294	0.550189	Adverse drug events and drug allergies
	240	1955	115203	1380	37	0.905851	0.654464	1.2538	0.551028	Simple and unspecified goiter
	819	1656	115492	1390	32	0.898997	0.632423	1.27793	0.552948	Skull and face fracture and other intercranial injury
	327.1	4228	111313	2997	91	0.938103	0.759549	1.15863	0.55308	Hypersomnia
	286.8	1575	116202	761	42	1.09758	0.806731	1.4933	0.553336	Hypercoagulable state
	586.4	2232	114935	1371	68	1.07745	0.840917	1.38052	0.555253	Stricture/obstruction of ureter
	381.11	4204	108424	5910	101	1.06548	0.862851	1.31571	0.555616	Suppurative and unspecified otitis media
	300.4	5542	109710	3286	135	1.05441	0.883955	1.25774	0.55591	Dysthymic disorder
	389.1	10583	103270	4685	278	0.960902	0.841339	1.09745	0.556333	Sensorineural hearing loss
	317.11	778	117091	669	<20	1.14632	0.726697	1.80826	0.557056	Alcoholic liver damage
	561.1	16758	91362	10418	398	1.03347	0.925755	1.15371	0.557733	Diarrhea
	357	7800	106649	4089	172	0.954547	0.816941	1.11533	0.558071	Inflammatory and toxic neuropathy
	283	169	118223	146	<20	1.30301	0.536744	3.16321	0.558605	Acquired hemolytic anemias
	353.2	412	117737	389	<20	1.18667	0.668472	2.10658	0.558877	Nerve root lesions
	198.5	353	118083	102	<20	1.19467	0.656809	2.173	0.560051	Secondary malignancy of brain/spine
	38.2	242	117929	367	<20	0.74573	0.277868	2.00136	0.560234	Gram positive septicemia
	175	13573	101436	3529	325	1.03559	0.920592	1.16496	0.560321	Acquired absence of breast
	394	2842	113201	2495	68	0.929901	0.728113	1.18761	0.560354	Rheumatic disease of the heart valves
	255.12	153	118313	72	<20	0.661863	0.164252	2.66702	0.561641	Hyperaldosteronism
	194	79	118353	106	<20	0.55872	0.0780064	4.00182	0.56226	Cancer of other endocrine glands
	341	515	117780	243	<20	1.16974	0.688245	1.9881	0.562336	Other demyelinating diseases of central nervous system
	560.2	666	117067	805	<20	0.844945	0.477283	1.49582	0.563149	Impaction of intestine
	803	4449	112143	1946	121	1.05636	0.876695	1.27284	0.564322	Fracture of upper limb
	691.1	86	118340	112	<20	0.560531	0.0782312	4.01624	0.564507	Ichthyosis congenita
	395.3	1321	115267	1950	37	1.10135	0.792796	1.53	0.564884	Nonrheumatic tricuspid valve disorders
	876	245	117871	422	<20	1.24629	0.588829	2.63786	0.564922	Posttraumatic wound infection not elsewhere classified
	695.42	1436	116792	310	29	1.11461	0.769978	1.6135	0.565325	Systemic lupus erythematosus
	592.21	73	118373	92	<20	0.562114	0.078301	4.03536	0.566785	Urethral syndrome
	136	1082	116146	1310	28	1.11608	0.766071	1.62601	0.567308	Other infectious and parasitic diseases
	477	2754	113471	2313	59	0.926664	0.71359	1.20336	0.567766	Epistaxis or throat hemorrhage
	802	516	117779	243	<20	0.840665	0.462709	1.52735	0.568864	Fracture of pelvis
	528	3918	109729	4891	96	1.06182	0.863385	1.30586	0.56984	Diseases of the oral soft tissues, excluding lesions specific for gingiva and tongue
	355	4578	112040	1920	109	1.05752	0.871266	1.28359	0.571529	Complex regional/central pain syndrome
	530.7	83	118305	150	<20	0.566492	0.0790109	4.06163	0.571772	Gastroesophageal laceration-hemorrhage syndrome
	614	6214	105832	6492	114	1.05828	0.869149	1.28858	0.572803	Inflammatory diseases of female pelvic organs
	253.1	565	117740	233	<20	1.16448	0.685424	1.97837	0.573336	Pituitary hyperfunction
	523.32	903	116894	741	<20	0.8703	0.536472	1.41186	0.573595	Chronic periodontitis
	527.8	418	117818	302	<20	0.818264	0.406442	1.64736	0.57425	Other specified diseases of the salivary glands
	433.21	3636	113239	1663	83	1.06549	0.853324	1.33042	0.575511	Cerebral artery occlusion, with cerebral infarction
	367.4	10205	103117	5216	262	1.04003	0.906085	1.19378	0.57684	Presbyopia
	637	105	118290	143	<20	0.57188	0.0799822	4.08899	0.577662	Short gestation; low birth weight; and fetal growth retardation
	289	7060	105418	6060	170	1.04557	0.893718	1.22322	0.577814	Other diseases of blood and blood-forming organs
	586.2	4016	111359	3163	102	1.05871	0.865902	1.29445	0.578051	Cyst of kidney, acquired
	361.1	526	117738	274	<20	0.850309	0.479724	1.50717	0.578717	Retinal detachment with retinal defect
	741.3	3662	112886	1990	78	0.93785	0.747223	1.17711	0.579939	Difficulty in walking
	130.1	543	117529	466	<20	1.14167	0.714092	1.82527	0.579974	Lyme disease
	761	21026	87813	9699	456	0.9708	0.873989	1.07834	0.580335	Cervicalgia
	710.12	612	117437	489	<20	0.845196	0.46548	1.53466	0.580512	Chronic osteomyelitis
	994	3901	111239	3398	87	1.06247	0.856321	1.31825	0.581894	Sepsis and SIRS
	476	19478	88198	10862	457	1.02992	0.927291	1.1439	0.582012	Allergic rhinitis
	465.4	474	117147	917	<20	1.17433	0.662495	2.08161	0.582164	Acute laryngitis and tracheitis
	198	2940	114643	955	79	1.06495	0.851026	1.33265	0.582301	Secondary malignant neoplasm
	962	175	118204	159	<20	1.28233	0.528061	3.11397	0.582755	Poisoning by hormones and synthetic substitutes
	735.21	2819	113750	1969	63	0.931036	0.721035	1.2022	0.58374	Hammer toe (acquired)
	366.1	320	117728	490	<20	1.20358	0.620279	2.33542	0.583765	Nonsenile Cataract
	270.34	78	118431	29	<20	1.37806	0.436827	4.3474	0.584328	Alpha-1-antitrypsin deficiency
	375	8059	106097	4382	194	1.04273	0.8973	1.21174	0.585052	Disorders of lacrimal system
	704.2	1007	116882	649	24	1.12012	0.745102	1.6839	0.585487	Hirsutism
	380	7109	104155	7274	169	0.956947	0.81617	1.122	0.587779	Disorders of external ear
	292.6	766	116984	788	<20	1.14685	0.698422	1.88319	0.588164	Hallucinations
	586.3	136	118229	173	<20	1.3142	0.487645	3.54178	0.589074	Vascular disorders of kidney/hypertrophy
	525.1	1337	116479	722	32	1.10239	0.773323	1.57148	0.589954	Loss of teeth or edentulism
	747	2805	113987	1746	65	0.934186	0.728699	1.19762	0.591159	Cardiac and circulatory congenital anomalies
	195.1	1554	115910	1074	36	0.914216	0.658533	1.26917	0.592056	Malignant neoplasm, other
	164	118	118372	48	<20	0.683089	0.169255	2.75684	0.592365	Cancer of intrathoracic organs
	440.2	1981	116005	552	43	0.919807	0.677058	1.24959	0.592847	Atherosclerosis of the extremities
	244	18516	96295	3727	487	1.02844	0.927958	1.1398	0.592948	Hypothyroidism
	172.1	1722	116423	393	56	1.07535	0.823389	1.40442	0.593788	Melanomas of skin, dx or hx
	172.11	1722	116423	393	56	1.07535	0.823389	1.40442	0.593788	Melanomas of skin
	740.12	1633	116042	863	44	1.08553	0.802637	1.46814	0.594183	Osteoarthrosis, localized, secondary
	1011	7646	104362	6530	190	1.04297	0.893244	1.21779	0.594639	Complications of surgical and medical procedures
	530.13	1775	116118	645	47	0.924058	0.689921	1.23765	0.596264	Barrett's esophagus
	735.3	4024	111077	3437	92	1.05859	0.857011	1.30759	0.597276	Hallux valgus (Bunion)
	71	2024	116191	323	25	0.897931	0.602071	1.33918	0.597555	Human immunodeficiency virus [HIV] disease
	626.21	69	118369	100	<20	1.45937	0.358597	5.93919	0.597592	Mittelschmerz
	610.2	286	117534	718	<20	1.20833	0.597852	2.44218	0.598111	Fibroadenosis of breast
	609.2	315	118049	174	<20	1.1845	0.630945	2.2237	0.59827	Abnormal spermatozoa
	379.5	565	117476	497	<20	1.14216	0.694445	1.87852	0.600555	Disorders of iris and ciliary body
	418.1	2891	112539	3108	57	0.931384	0.713072	1.21653	0.601923	Precordial pain
	480	10289	101909	6340	245	1.03653	0.905712	1.18623	0.60223	Pneumonia
	793.2	3604	111088	3846	93	1.05732	0.85658	1.3051	0.60386	Nonspecific abnormal findings on radiological and other examination of other intrathoracic organs (echocardiogram, etc)
	312.3	277	118097	164	<20	1.21938	0.57576	2.58248	0.604419	Impulse control disorder
	792	4491	110788	3259	89	1.05983	0.850631	1.32047	0.604502	Abnormal Papanicolaou smear of cervix and cervical HPV
	756.21	61	118403	74	<20	0.594706	0.0828769	4.26748	0.605252	Pectus excavatum
	512.7	26704	79712	12122	580	0.974872	0.885072	1.07378	0.605742	Shortness of breath
	300	33485	74274	10779	758	0.977118	0.894812	1.06699	0.606135	Anxiety disorders
	528.12	531	117019	988	<20	0.855119	0.470704	1.55348	0.607362	Oral aphthae
	364.4	640	117440	458	<20	1.13437	0.700586	1.83675	0.608106	Corneal degenerations
	465	29316	69301	19921	640	0.973887	0.880051	1.07773	0.608733	Acute upper respiratory infections of multiple or unspecified sites
	427.5	5956	107721	4861	163	1.04378	0.885748	1.23001	0.608953	Arrhythmia (cardiac) NOS
	376	139	118234	165	<20	1.29506	0.480815	3.48819	0.60903	Disorders of the orbit
	291.4	1407	116076	1055	31	0.911012	0.637269	1.30234	0.609237	Specific nonpsychotic mental disorders due to brain damage
	279.1	2395	115096	1047	55	0.932274	0.712194	1.22036	0.609735	Immunity deficiency
	374	4777	109740	4021	128	1.04878	0.873484	1.25925	0.609774	Other disorders of eyelids
	797.1	295	117886	357	<20	0.795077	0.328978	1.92155	0.610518	Cardiogenic shock
	598.9	3708	110653	4177	90	1.05702	0.853373	1.30925	0.611571	Other nonspecific findings on examination of urine
	681.3	2406	113579	2553	56	1.07116	0.821408	1.39684	0.611797	Cellulitis and abscess of arm/hand
	636.8	334	118129	75	<20	0.773707	0.286946	2.08619	0.612178	Cervical incompetence
	695.2	194	118215	129	<20	1.23267	0.548389	2.77077	0.612722	Bullous dermatoses
	512.3	743	116863	932	<20	1.12569	0.710811	1.78271	0.613742	Abnormal chest sounds
	327.3	22960	90435	5143	535	0.97526	0.884813	1.07495	0.613925	Sleep apnea
	741.2	5056	111289	2193	116	0.952528	0.78848	1.15071	0.614021	Stiffness of joint
	1004	1358	115430	1750	27	0.906517	0.618504	1.32865	0.614845	Other signs and symptoms involving emotional state
	626.4	512	117528	498	<20	0.856762	0.469053	1.56494	0.614992	Premenstrual tension syndromes
	367.8	2606	113630	2302	69	1.06454	0.833512	1.35961	0.616326	Hypermetropia
	642.1	1325	116981	232	<20	0.888332	0.558471	1.41303	0.617059	Preeclampsia and eclampsia
	614.54	443	117532	563	<20	1.18363	0.61063	2.29432	0.617602	Abscess or ulceration of vulva
	275.53	1294	115621	1623	28	1.10034	0.755767	1.602	0.617848	Disorders of phosphorus metabolism
	622.2	925	116802	811	<20	0.889706	0.561939	1.40865	0.618142	Mucous polyp of cervix
	286.81	1515	116381	642	40	1.08339	0.790388	1.48502	0.61858	Primary hypercoagulable state
	250.42	15320	94498	8720	339	0.97063	0.863076	1.09159	0.618832	Other abnormal glucose
	728.7	7199	106678	4661	176	1.04053	0.889623	1.21703	0.61921	Fasciitis
	367.9	2071	113995	2472	44	1.07826	0.800509	1.45238	0.620023	Blindness and low vision
	789	18378	84840	15320	373	0.971705	0.867422	1.08852	0.620208	Nausea and vomiting
	743.11	9586	106084	2868	267	1.03611	0.900302	1.19241	0.620667	Osteoporosis NOS
	585	14438	98856	5244	316	1.03132	0.91266	1.16541	0.620935	Renal failure
	520.2	782	116853	903	<20	1.12501	0.705292	1.79449	0.621004	Disturbances in tooth eruption
	502	1596	115604	1338	40	1.08287	0.789423	1.48539	0.621522	Postinflammatory pulmonary fibrosis
	981	193	117812	533	<20	0.703932	0.174611	2.83786	0.621607	Toxic effect of (non-ethyl) alcohol and petroleum and other solvents
	870.3	1541	114664	2333	39	1.08377	0.787267	1.49193	0.621812	Other open wound of head and face
	172	7208	108437	2893	226	1.03685	0.897947	1.19725	0.621892	Skin cancer
	732.7	129	118236	173	<20	0.704273	0.174539	2.84176	0.62231	Osteochondritis dissecans
	550.5	1977	115109	1452	40	0.924944	0.677576	1.26262	0.623155	Ventral hernia
	807	1373	115566	1599	39	1.0836	0.786418	1.49309	0.62348	Fracture of ribs
	300.12	4041	112035	2462	86	0.947249	0.762636	1.17655	0.624148	Agorophobia, social phobia, and panic disorder
	601.4	348	117899	291	<20	1.19197	0.59043	2.40636	0.624176	Balanoposthitis
	189	1535	116592	411	46	1.07676	0.800029	1.4492	0.625592	Cancer of urinary organs (incl. kidney and bladder)
	480.13	62	118375	101	<20	1.41711	0.348773	5.7579	0.625984	MRSA pneumonia
	350.6	1197	116310	1031	26	0.90777	0.61473	1.3405	0.626583	Disturbances of sensation of smell and taste
	750.1	394	117576	568	<20	0.840594	0.417609	1.69201	0.626604	Upper gastrointestinal congenital anomalies
	350	9433	102371	6734	219	0.965686	0.838638	1.11198	0.627567	Abnormal movement
	426.4	135	118355	48	<20	1.27804	0.473894	3.44673	0.627911	Anomalous atrioventricular excitation
	647.3	251	118235	52	<20	1.24586	0.511158	3.03656	0.628658	Major puerperal infection
	226	296	117924	318	<20	1.17707	0.606593	2.28407	0.629796	Benign neoplasm of thyroid glands
	733.2	175	117893	470	<20	0.755617	0.241706	2.36219	0.629903	Cyst of bone
	728	5339	109263	3936	133	1.04437	0.875045	1.24646	0.630502	Disorders of muscle, ligament, and fascia
	573.1	101	118288	149	<20	0.618593	0.0863235	4.43283	0.63263	Chronic passive congestion of liver
	743.12	1341	116533	664	41	1.08105	0.785203	1.48838	0.632837	Senile osteoporosis
	626.12	5989	109163	3386	111	0.952247	0.778968	1.16407	0.633017	Excessive or frequent menstruation
	526.9	381	117643	514	<20	0.833276	0.393986	1.76237	0.633183	Jaw disease NOS
	577.3	1251	116850	437	36	1.08458	0.77695	1.51401	0.63332	Cyst and pseudocyst of pancreas
	524.3	355	117467	716	<20	0.82166	0.366268	1.84325	0.633711	Anomalies of tooth position/malocclusion
	333.1	1748	115801	989	46	0.930817	0.692988	1.25027	0.633899	Essential tremor
	503	1501	115110	1927	29	0.914319	0.631385	1.32404	0.635378	Pulmonary congestion and hypostasis
	285.2	3516	112653	2369	63	0.941136	0.732312	1.20951	0.635522	Anemia of chronic disease
	133	28	118477	33	<20	1.61601	0.221595	11.7849	0.635879	Arthropod-borne diseases
	738.4	3847	111455	3236	87	0.949295	0.764664	1.1785	0.637238	Acquired spondylolisthesis
	870.8	107	118312	119	<20	1.3166	0.419472	4.13243	0.63741	Open wound of genital organs
	915	4371	107841	6326	97	0.951652	0.77415	1.16985	0.637988	Superficial injury without mention of infection
	643.1	431	117591	516	<20	1.18451	0.582445	2.40891	0.640116	Hyperemesis gravidarum
	286.1	430	117890	218	<20	1.13968	0.657295	1.97607	0.641494	Congenital coagulation defects
	749	361	117747	430	<20	1.16999	0.604097	2.266	0.64156	Congenital anomalies of face and neck
	251.1	1917	114711	1910	45	1.07288	0.796769	1.44467	0.643086	Hypoglycemia
	580.4	436	117620	482	<20	0.838647	0.397524	1.76928	0.64409	Renal sclerosis, NOS
	686.1	1686	115203	1649	35	1.0817	0.775187	1.50941	0.644091	Carbuncle and furuncle
	498	754	116396	1388	20	1.1101	0.711615	1.73172	0.64524	Acute bronchospasm
	528.4	101	118279	158	<20	1.30856	0.416431	4.11194	0.645253	Cysts of oral soft tissues
	345	5148	111408	1982	114	1.04555	0.864936	1.26388	0.64526	Epilepsy, recurrent seizures, convulsions
	442.1	2297	115202	1039	60	0.940889	0.725609	1.22004	0.645769	Aortic aneurysm
	870.4	89	118289	160	<20	1.30692	0.415965	4.10622	0.646757	Open wound of nose and sinus
	627.2	7765	106181	4592	187	0.9624	0.816712	1.13408	0.647218	Symptomatic menopause
	255.11	137	118288	113	<20	1.25939	0.467346	3.39378	0.648394	Cushing's syndrome
	174.1	5251	112526	761	136	1.04288	0.870043	1.25005	0.649731	Breast cancer [female]
	696.41	3158	114070	1310	87	1.05114	0.847559	1.30363	0.649731	Psoriasis vulgaris
	306.9	2084	114169	2285	39	0.92831	0.673199	1.2801	0.650003	Tension headache
	276.12	4852	109967	3719	116	1.04456	0.865019	1.26138	0.650477	Hyposmolality and/or hyponatremia
	695.81	150	118288	100	<20	1.25711	0.465531	3.39469	0.651655	Erythema nodosum
	702.2	14462	96397	7679	428	1.02653	0.916201	1.15014	0.651767	Seborrheic keratosis
	475.9	2349	113010	3179	61	1.06094	0.820354	1.37209	0.652091	Postnasal drip
	1001	2236	113136	3166	47	0.935903	0.700925	1.24966	0.653368	Foreign body injury
	816	76	118404	58	<20	0.637084	0.0888576	4.56772	0.653724	Cerebral laceration and contusion
	368.4	1378	116115	1045	36	1.07902	0.773697	1.50483	0.654054	Visual field defects
	287.2	30	118490	18	<20	1.57312	0.21622	11.4453	0.654542	Allergic purpura
	513	2454	112845	3239	55	1.0635	0.81211	1.3927	0.654565	Respiratory abnormalities
	612.2	1736	115631	1171	40	1.07374	0.785699	1.46739	0.655239	Hypertrophy of breast (Gynecomastia)
	751.1	341	117670	527	<20	1.16194	0.599812	2.2509	0.656389	Congenital anomalies of genital organs
	500	442	117578	518	<20	1.13305	0.653416	1.96475	0.656485	Lung disease due to external agents
	202	1188	117054	296	35	1.07949	0.770228	1.51292	0.656954	Cancer of other lymphoid, histiocytic tissue
	193	1241	117118	179	29	0.919739	0.635709	1.33067	0.657056	Thyroid cancer
	327.32	20621	93848	4069	480	0.977384	0.883488	1.08126	0.657108	Obstructive sleep apnea
	358.1	231	118242	65	<20	1.18353	0.559403	2.50398	0.659427	Myasthenia gravis
	531.1	238	117920	380	<20	1.18297	0.559097	2.503	0.66035	Hemorrhage from gastrointestinal ulcer
	158	792	117047	699	<20	0.902917	0.572439	1.42418	0.6605	Neoplasm of unspecified nature of digestive system
	835	4676	109779	4083	117	1.04324	0.863161	1.26089	0.661476	Internal derangement of knee
	609	631	117406	501	<20	1.11139	0.692613	1.78338	0.661584	Male infertility and abnormal spermatozoa
	994.21	616	117181	741	<20	1.12104	0.671815	1.87065	0.661848	Septic shock
	444.1	284	118118	136	<20	0.820965	0.339091	1.98762	0.6619	Arterial embolism and thrombosis of lower extremity artery
	702.1	7874	107638	3026	249	1.03167	0.897017	1.18653	0.662189	Actinic keratosis
	614.53	358	117861	319	<20	1.18195	0.558081	2.50323	0.662388	Cyst or abscess of Bartholin's gland
	288.11	1382	116294	862	29	0.921338	0.63701	1.33258	0.663474	Neutropenia
	363.4	64	118411	63	<20	1.36515	0.3357	5.55149	0.663635	Choroidal degenerations
	527.2	655	117202	681	<20	0.885332	0.510973	1.53396	0.664068	Sialoadenitis
	656	2275	114926	1337	36	0.926647	0.656898	1.30716	0.66428	Other perinatal conditions of fetus or newborn
	416	4260	109970	4308	94	1.04738	0.849338	1.29159	0.665099	Cardiomegaly
	223	149	118216	173	<20	1.2161	0.500945	2.95222	0.665474	Benign neoplasm of kidney and other urinary organs
	279.7	428	117709	401	<20	0.864979	0.447467	1.67205	0.666219	Other immunological findings
	743.22	28	118463	47	<20	1.54823	0.211447	11.3362	0.666956	Pathologic fracture of femur
	374.1	488	117595	455	<20	1.11955	0.669248	1.87283	0.667074	Ectropion or entropion
	260.6	913	116363	1262	<20	0.902635	0.565816	1.43995	0.66728	Anorexia
	459.1	547	117131	860	<20	0.882348	0.498085	1.56306	0.667893	Hemorrhage NOS
	401.21	4075	111522	2941	88	1.04843	0.844491	1.30161	0.668283	Hypertensive heart disease
	300.11	9836	105202	3500	226	0.970304	0.845251	1.11386	0.668475	Generalized anxiety disorder
	799	510	117302	726	<20	0.877461	0.482286	1.59643	0.668578	Debility unspecified
	510	4654	109965	3919	111	1.0431	0.858869	1.26684	0.670433	Other diseases of lung
	639	91	118436	11	<20	1.35259	0.334319	5.47235	0.671906	Complications following abortion or ectopic and molar pregnancies
	279.11	878	117361	299	27	1.08596	0.740406	1.59278	0.673039	Deficiency of humoral immunity
	117.1	88	118407	43	<20	1.2796	0.406223	4.03071	0.673645	Histoplasmosis
	366	18825	92765	6948	460	0.975549	0.869329	1.09475	0.673838	Cataract
	751.12	95	118320	123	<20	1.27589	0.406128	4.00835	0.676554	Congenital anomalies of male genital organs
	707	3545	112621	2372	74	0.95187	0.75433	1.20114	0.677665	Chronic ulcer of skin
	681.5	4714	110049	3775	105	0.959198	0.78791	1.16772	0.678097	Cellulitis and abscess of leg, except foot
	563	11929	97770	8839	242	0.972094	0.850369	1.11124	0.678398	Constipation
	755.4	63	118352	123	<20	0.659582	0.0919701	4.73032	0.678869	Congenital anomalies of upper limb, including shoulder girdle
	149.1	165	118333	40	<20	1.20493	0.49659	2.92365	0.680187	Cancer of oropharynx
	480.1	2176	113990	2372	48	0.941147	0.705325	1.25581	0.680215	Bacterial pneumonia
	426.91	54	118397	87	<20	0.660818	0.0919825	4.74743	0.680501	Cardiac pacemaker in situ
	619	11322	97186	10030	218	1.03209	0.887991	1.19957	0.680587	Noninflammatory female genital disorders
	145.3	58	118447	33	<20	0.661457	0.0922415	4.74326	0.680922	Cancer of major salivary glands
	428.2	1377	116064	1097	29	1.08082	0.746215	1.56546	0.680938	Heart failure NOS
	735	9108	103086	6344	215	1.03048	0.892198	1.1902	0.68297	Acquired foot deformities
	365.2	1304	116685	549	29	0.925403	0.637692	1.34292	0.683229	Primary angle-closure glaucoma
	427.41	250	118021	267	<20	1.16841	0.552373	2.47149	0.683864	Ventricular fibrillation and flutter
	289.5	385	117705	448	<20	1.13872	0.608617	2.13054	0.684429	Diseases of spleen
	800	3521	113123	1894	81	0.954831	0.763271	1.19447	0.685789	Fracture of lower limb
	172.22	1845	115655	1038	59	1.05586	0.811185	1.37434	0.686103	Squamous cell carcinoma
	350.1	5608	108529	4401	127	0.963444	0.804215	1.1542	0.686166	Abnormal involuntary movements
	512.9	22379	84460	11699	512	0.979361	0.884784	1.08405	0.687324	Other dyspnea
	709.7	886	117252	400	22	1.09064	0.713589	1.6669	0.688519	Unspecified diffuse connective tissue disease
	613.1	302	117753	483	<20	1.16524	0.550504	2.46643	0.689358	Inflammatory disease of breast
	288.1	2823	113810	1905	67	1.05116	0.822742	1.34299	0.68979	Decreased white blood cell count
	782.3	13825	95455	9258	316	1.02504	0.907715	1.15754	0.690026	Edema
	327	33610	74374	10554	789	0.9825	0.900687	1.07174	0.690623	Sleep disorders
	722	15374	93299	9865	371	1.02343	0.913074	1.14713	0.69072	Intervertebral disc disorders
	306	5880	107349	5309	121	1.03859	0.861507	1.25206	0.691394	Other mental disorder
	370.31	862	116982	694	<20	0.907051	0.560163	1.46875	0.691569	Keratoconjunctivitis sicca
	772.2	4522	109180	4836	91	0.958328	0.776371	1.18293	0.691943	Spasm of muscle
	334.2	89	118350	99	<20	1.25955	0.401485	3.95149	0.692417	Anterior horn cell disease
	353.1	425	117847	266	<20	1.12249	0.633098	1.99019	0.692494	Nerve plexus lesions
	459.9	1475	114772	2291	36	1.06927	0.766867	1.49091	0.692925	Circulatory disease NEC
	277.4	813	116888	837	22	1.08906	0.712967	1.66355	0.693044	Disorders of bilirubin excretion
	296.22	27798	83103	7637	604	0.981603	0.894282	1.07745	0.696058	Major depressive disorder
	550	13087	97457	7994	311	0.976057	0.864087	1.10254	0.696661	Abdominal hernia
	749.1	30	118486	22	<20	1.48324	0.203122	10.831	0.697541	Cleft palate
	378.5	441	117833	264	<20	0.883589	0.472595	1.65201	0.698273	Paralytic strabismus
	634.3	338	117954	246	<20	1.17305	0.521019	2.64108	0.699892	Ectopic pregnancy
	931	1432	116019	1087	42	1.06181	0.782677	1.44048	0.699953	Contact dermatitis and other eczema due to plants [except food]
	381.2	2783	111774	3981	68	0.953241	0.746694	1.21692	0.700733	Eustachian tube disorders
	442.8	435	117755	348	<20	0.879032	0.45446	1.70026	0.701675	Aneurysm of other specified artery
	560.3	209	117992	337	<20	0.824363	0.306745	2.21544	0.701772	Peritoneal or intestinal adhesions
	521.2	211	118034	293	<20	0.824902	0.307021	2.21634	0.702661	Dental abrasion, erosion and attrition
	411	17686	93872	6980	426	0.978335	0.873937	1.0952	0.703621	Ischemic Heart Disease
	202.2	1163	117103	272	34	1.06856	0.75875	1.50487	0.704249	Non-Hodgkins lymphoma
	732.1	250	117971	317	<20	1.15634	0.546164	2.44823	0.704264	Juvenile osteochondrosis
	454.11	3809	113371	1358	96	1.0404	0.847676	1.27695	0.704727	Varicose veins of lower extremity, symptomtic
	380.4	7715	104120	6703	191	0.970886	0.833285	1.13121	0.704757	Impacted cerumen
	389.3	354	117663	521	<20	1.12292	0.616404	2.04564	0.704807	Degenerative and vascular disorders of ear
	740.2	3744	111993	2801	93	0.959495	0.774705	1.18836	0.704812	Osteoarthrosis, generalized
	303.4	1221	116348	969	29	1.07399	0.741296	1.55599	0.705902	Somatoform disorder
	803.3	517	117698	323	<20	1.10334	0.660655	1.84264	0.707049	Fracture of clavicle or scapula
	187.2	117	118397	24	<20	1.20912	0.447859	3.26434	0.707849	Malignant neoplasm of testis
	626	16416	94572	7550	332	1.02681	0.894055	1.17927	0.708003	Disorders of menstruation and other abnormal bleeding from female genital tract
	740.3	922	116742	874	22	0.921213	0.599539	1.41548	0.708058	Osteoarthrosis involving more than one site, but not specified as generalized
	132.1	74	118311	153	<20	1.3059	0.322164	5.29349	0.708584	Pediculosis and phthirus infestation
	619.4	7098	105394	6046	122	0.964652	0.798213	1.16579	0.709567	Noninflammatory disorders of vagina
	727.7	291	117976	271	<20	0.85754	0.381707	1.92654	0.709777	Contracture of tendon (sheath)
	359.2	846	117000	692	<20	0.917172	0.581603	1.44635	0.709869	Myopathy
	750.21	349	117403	786	<20	0.867913	0.410913	1.83317	0.710378	Congenital anomalies of intestine
	872	291	118008	239	<20	1.15213	0.544963	2.43576	0.710829	Traumatic amputation
	355.1	4603	111925	2010	106	1.03778	0.852811	1.26286	0.711189	Chronic pain syndrome
	564	8632	103903	6003	217	1.02699	0.891679	1.18283	0.711792	Functional digestive disorders
	599	31439	70227	16872	711	1.01768	0.927279	1.11689	0.711975	Other symptoms/disorders or the urinary system
	726.3	3359	112291	2888	85	1.042	0.836808	1.29751	0.713085	Bursitis
	614.32	324	117918	296	<20	0.847675	0.350069	2.0526	0.714174	Chronic inflammatory pelvic disease
	333.3	66	118428	44	<20	1.29898	0.319604	5.2795	0.714647	Tics and choreas
	110.11	8001	106092	4445	167	0.970888	0.828246	1.1381	0.715542	Dermatophytosis of nail
	401	57844	53199	7495	1293	1.01677	0.92959	1.11213	0.716084	Hypertension
	366.2	15441	97555	5542	388	1.02241	0.907169	1.15229	0.716444	Senile cataract
	345.3	4129	112493	1916	90	1.03997	0.840948	1.28608	0.71765	Convulsions
	635.3	308	117553	677	<20	0.84906	0.349203	2.06442	0.718129	Placenta previa and abruptio placenta
	315.2	266	117944	328	<20	0.850057	0.351112	2.05803	0.718767	Speech and language disorder
	913	1167	116450	921	31	1.06803	0.746424	1.5282	0.718812	Toxic effect of venom
	497	6568	103929	8041	154	0.969755	0.819574	1.14746	0.720533	Bronchitis
	696	3668	113090	1780	98	1.03779	0.846797	1.27186	0.720742	Psoriasis and related disorders
	427	31047	73875	13616	753	0.983697	0.898903	1.07649	0.720797	Cardiac dysrhythmias
	327.71	3753	113339	1446	103	1.0371	0.848887	1.26705	0.72143	Restless legs syndrome
	788	10391	102008	6139	246	1.02451	0.896721	1.17052	0.721622	Syncope and collapse
	521.1	4022	112260	2256	78	1.04245	0.829113	1.31069	0.721918	Dental caries
	578.1	615	117338	585	<20	0.89775	0.49448	1.62991	0.722972	Hematemesis
	736.4	301	117751	486	<20	0.864391	0.385278	1.93931	0.723731	Genu valgum or varum (acquired)
	427.9	14448	97196	6894	338	0.97906	0.870352	1.10135	0.724528	Palpitations
	473	5432	109977	3129	138	1.03177	0.866925	1.22797	0.72471	Diseases of the larynx and vocal cords
	729.1	134	117786	618	<20	0.814271	0.258852	2.56145	0.725295	Rheumatism, unspecified and fibrositis
	636	4537	112365	1636	80	1.04549	0.814392	1.34217	0.727045	Early or threatened labor; hemorrhage in early pregnancy
	259.2	59	118444	35	<20	0.704633	0.0979409	5.06947	0.728054	Carcinoid syndrome
	480.12	102	118353	83	<20	1.22455	0.390051	3.84442	0.728554	Pseudomonal pneumonia
	706	14795	93369	10374	340	0.979286	0.869375	1.10309	0.730389	Diseases of sebaceous glands
	346.2	291	117644	603	<20	1.13103	0.561135	2.27973	0.730611	Nonspecific abnormal results of function study of brain and central nervous system
	339	13836	95364	9338	275	1.02267	0.899852	1.16224	0.73133	Other headache syndromes
	741.1	238	118037	263	<20	1.15204	0.512725	2.58849	0.731854	Ankylosis of joint
	521	4224	111825	2489	82	1.03978	0.831451	1.30031	0.732387	Diseases of hard tissues of teeth
	617	5459	108623	4456	94	0.963785	0.779777	1.19121	0.732913	Disorders secondary to childbirth, surgery, trauma
	270	3054	113332	2152	79	1.03988	0.829765	1.3032	0.734188	Disorders of protein plasma/amino-acid transport and metabolism
	733	16862	93825	7851	434	1.01973	0.910538	1.14202	0.735271	Other disorders of bone and cartilage
	443.1	1362	116545	631	38	1.05745	0.76466	1.46234	0.735581	Raynaud's syndrome
	132	387	117431	720	<20	1.12023	0.579194	2.16666	0.735861	Infestation (lice, mites)
	198.7	88	118378	72	<20	1.21561	0.386632	3.82199	0.738332	Secondary malignant neoplasm of skin
	803.1	1257	116614	667	35	1.05912	0.755471	1.48482	0.738966	Fracture of humerus
	625.1	941	116676	921	20	0.927234	0.594083	1.44721	0.739424	Dyspareunia
	287	5221	109454	3863	133	1.03053	0.863145	1.23037	0.739489	Purpura and other hemorrhagic conditions
	180.1	256	118093	189	<20	1.14739	0.510107	2.58082	0.739566	Cervical cancer
	574.12	561	117048	929	<20	1.09386	0.643547	1.85927	0.74029	Cholelithiasis with other cholecystitis
	433.31	2902	113880	1756	77	1.03988	0.824927	1.31083	0.740672	Transient cerebral ischemia
	736.2	532	117655	351	<20	0.90809	0.511981	1.61066	0.741585	Acquired deformities of finger
	159.3	69	118439	30	<20	1.26503	0.311437	5.13846	0.742347	Malignant neoplasm of gallbladder and extrahepatic bile ducts
	250.15	157	118261	120	<20	1.18007	0.438336	3.17693	0.743147	Diabetes type 1 with peripheral circulatory disorders
	395.2	3995	112132	2411	117	1.03272	0.851477	1.25255	0.743652	Nonrheumatic aortic valve disorders
	739	893	116841	804	<20	0.926879	0.587719	1.46176	0.743909	Contracture of joint
	738	4916	109472	4150	122	1.03092	0.857377	1.23959	0.746101	Other acquired musculoskeletal deformity
	695.4	1591	116587	360	31	1.06088	0.741764	1.5173	0.746137	Lupus (localized and systemic)
	296.2	33047	76818	8673	713	0.985387	0.90135	1.07726	0.746182	Depression
	159.2	101	118378	59	<20	0.795528	0.197055	3.21162	0.748001	Malignant neoplasm of small intestine, including duodenum
	225	1130	117086	322	30	1.06012	0.740929	1.51683	0.749387	Benign neoplasm of brain and other parts of nervous system
	261.1	124	118292	122	<20	0.796826	0.197426	3.21605	0.749694	Vitamin A deficiency
	433.12	293	117959	286	<20	1.13985	0.507655	2.55933	0.751102	Cerebral atherosclerosis
	731	1441	116239	858	38	1.05398	0.761271	1.45924	0.751448	Osteitis deformans and osteopathies associated with other disorders classified elsewhere
	634	2222	115043	1273	40	1.05405	0.760898	1.46014	0.751561	Miscarriage; stillbirth
	646	5198	112448	892	89	1.03947	0.817631	1.3215	0.751956	Other complications of pregnancy NEC
	593.2	3897	112308	2333	95	1.03398	0.840337	1.27224	0.75215	Microscopic hematuria
	559	409	117995	134	<20	1.10072	0.605581	2.00069	0.752932	Ileostomy status
	433.2	3724	113054	1760	83	1.03627	0.829986	1.29383	0.753062	Occlusion of cerebral arteries
	585.3	9455	106183	2900	201	0.976518	0.842144	1.13233	0.753071	Chronic renal failure [CKD]
	780	1086	115426	2026	25	1.06578	0.716235	1.58592	0.753393	Hypothermia/Chills
	573.4	254	117893	391	<20	1.13822	0.507411	2.55326	0.753448	Acute and subacute necrosis of liver
	433	10032	103918	4588	242	1.02223	0.890653	1.17324	0.754488	Cerebrovascular disease
	783	8598	101846	8094	193	0.976325	0.839884	1.13493	0.755066	Fever of unknown origin
	724	4653	109173	4712	111	1.03117	0.850002	1.25095	0.755513	Other and unspecified disorders of back
	198.1	1397	116421	720	33	0.947223	0.673058	1.33307	0.755794	Secondary malignancy of lymph nodes
	70.2	542	117664	332	<20	0.895964	0.445685	1.80116	0.757816	Viral hepatitis B
	702	16392	94147	7999	486	1.01737	0.911785	1.13519	0.758003	Degenerative skin conditions and other dermatoses
	750.15	55	118392	91	<20	0.733797	0.101983	5.27986	0.758526	Congenital anomalies of stomach
	696.4	3421	113786	1331	93	1.03322	0.838805	1.2727	0.758625	Psoriasis
	427.3	7543	103844	7151	193	1.02393	0.880484	1.19075	0.758756	Other specified cardiac dysrhythmias
	531.3	380	117732	426	<20	0.896516	0.445334	1.8048	0.7596	Duodenal ulcer
	732	458	117505	575	<20	1.09348	0.616581	1.93923	0.759822	Osteochondropathies
	174.3	277	118025	236	<20	1.11587	0.55199	2.25579	0.760139	Neoplasm of uncertain behavior of breast
	752.11	168	118286	84	<20	1.1664	0.433005	3.14195	0.76079	Spina bifida
	704	8072	103975	6491	174	0.976137	0.835361	1.14064	0.76116	Diseases of hair and hair follicles
	332	874	117478	186	24	0.939064	0.625022	1.4109	0.762119	Parkinson's disease
	580.14	180	118269	89	<20	0.838545	0.26793	2.6244	0.762273	Chronic glomerulonephritis, NOS
	705.1	726	117084	728	<20	0.924332	0.553875	1.54257	0.763311	Dyshidrosis
	694.3	140	118186	212	<20	1.16366	0.431787	3.13604	0.764441	Vascular disorders of skin
	736	2010	114399	2129	46	0.956001	0.711038	1.28536	0.765768	Other acquired deformities of limbs
	451	1296	115933	1309	32	1.0542	0.744595	1.49253	0.766064	Phlebitis and thrombophlebitis
	741.4	7001	103793	7744	156	1.02532	0.869114	1.20961	0.766804	Joint effusions
	292.3	5052	110443	3043	129	1.02753	0.858331	1.23009	0.767322	Memory loss
	715.2	275	118154	109	<20	0.887128	0.395866	1.98804	0.771119	Ankylosing spondylitis
	681	14484	92178	11876	325	1.01789	0.903243	1.1471	0.771126	Superficial cellulitis and abscess
	703	5573	108474	4491	116	0.972792	0.807401	1.17206	0.771713	Diseases of nail, NOS
	949	5144	107215	6179	115	1.02844	0.850897	1.24303	0.771785	Allergies, other
	701.2	3796	111191	3551	99	0.970703	0.792621	1.1888	0.773692	Scar conditions and fibrosis of skin
	381.3	199	118073	266	<20	1.13872	0.469675	2.76083	0.773726	Mastoiditis & related conditions
	507	4365	110609	3564	103	0.971224	0.795024	1.18648	0.774972	Pleurisy; pleural effusion
	721	15476	92482	10580	353	0.983022	0.874097	1.10552	0.775038	Spondylosis and allied disorders
	261	26498	83565	8475	609	1.01376	0.922731	1.11376	0.775927	Vitamin deficiency
	528.3	332	117697	509	<20	0.889508	0.396999	1.99301	0.776051	Cellulitis and abscess of oral soft tissues
	695.8	2291	114094	2153	57	1.0394	0.796256	1.35679	0.776225	Other specified erythematous conditions
	245	2499	115008	1031	62	0.96426	0.748452	1.24229	0.778288	Thyroiditis
	599.1	593	117409	536	<20	1.06991	0.668288	1.71288	0.778389	Urinary obstruction
	278	29799	79798	8941	620	1.01338	0.923674	1.1118	0.778637	Overweight, obesity and other hyperalimentation
	70.1	62	118367	109	<20	0.754079	0.104982	5.41653	0.779032	Viral hepatitis A
	711	728	117101	709	<20	1.06918	0.669623	1.70713	0.779347	Arthropathy associated with infections
	338.1	12252	95280	11006	280	0.982147	0.865571	1.11442	0.779899	Acute pain
	305.21	140	118339	59	<20	1.15214	0.426504	3.11237	0.779993	Anorexia nervosa
	172.21	3708	113076	1754	116	1.02754	0.84879	1.24394	0.780502	Basal cell carcinoma
	840	19222	87844	11472	437	0.984853	0.8845	1.09659	0.78073	Sprains and strains
	514	13849	97101	7588	333	1.01706	0.90278	1.1458	0.780907	Abnormal findings examination of lungs
	550.1	2686	114507	1345	75	1.03411	0.816231	1.31014	0.781144	Inguinal hernia
	427.11	2829	114145	1564	76	1.0331	0.819957	1.30165	0.782366	Paroxysmal supraventricular tachycardia
	261.4	23138	87844	7556	516	0.986195	0.89293	1.0892	0.783882	Vitamin D deficiency
	610	5905	107911	4722	138	1.02565	0.855524	1.22961	0.784292	Benign mammary dysplasias
	189.11	663	117708	167	<20	0.933104	0.56824	1.53225	0.784378	Malignant neoplasm of kidney, except pelvis
	585.1	8378	105774	4386	173	1.02211	0.873465	1.19604	0.78507	Acute renal failure
	426.24	577	117749	212	<20	0.931242	0.55763	1.55518	0.785421	Atrioventricular block, complete
	758	309	117955	274	<20	1.10193	0.547572	2.2175	0.785597	Chromosomal anomalies and genetic disorders
	1012	216	117722	600	<20	1.11886	0.498128	2.51309	0.785603	Late effect
	255	2113	115079	1346	48	0.960968	0.720457	1.28177	0.786464	Disorders of adrenal glands
	580	2022	115094	1422	40	1.044	0.764516	1.42566	0.786484	Nephritis; nephrosis; renal sclerosis
	286.3	516	117926	96	<20	1.09104	0.580262	2.05144	0.786794	Coagulation defects complicating pregnancy or postpartum
	369.5	3065	110328	5145	64	0.965944	0.751227	1.24203	0.787056	Conjunctivitis, infectious
	649.1	2083	116208	247	38	1.04661	0.75103	1.45853	0.787868	Diabetes or abnormal glucose tolerance complicating pregnancy
	295.3	1456	115831	1251	28	1.053	0.722802	1.53404	0.787918	Psychosis
	753.2	345	118020	173	<20	0.907775	0.448438	1.83762	0.787995	Congenital anomalies of posterior segment of eye
	427.42	380	117817	341	<20	1.09471	0.565642	2.11863	0.788232	Cardiac arrest
	117.2	109	118353	76	<20	0.82606	0.204583	3.33545	0.788432	Coccidioidomycosis
	851	2425	113511	2602	57	1.03683	0.795592	1.35121	0.788965	Complications of transplants and reattached limbs
	425.1	3907	112998	1633	91	1.02932	0.83247	1.27271	0.789596	Primary/intrinsic cardiomyopathies
	731.1	65	118446	27	<20	1.20991	0.298187	4.90929	0.789734	Osteitis deformans [Paget's disease of bone]
	789.1	190	118047	301	<20	1.14377	0.425182	3.07681	0.790194	Persistent vomiting
	525.2	100	118311	127	<20	1.16814	0.370997	3.6781	0.790561	Atrophy of edentulous alveolar ridge
	189.12	56	118446	36	<20	1.20828	0.297704	4.90402	0.791227	Malignant neoplasm of renal pelvis
	580.3	1253	116327	958	24	1.05481	0.708824	1.56967	0.792472	Nephritis and nephropathy without mention of glomerulonephritis
	315.1	231	118054	253	<20	0.87617	0.325441	2.35888	0.793615	Learning disorder
	386.1	388	117928	222	<20	0.919788	0.491577	1.72102	0.793655	Meniere's disease
	755	1159	115972	1407	26	0.949219	0.642214	1.40298	0.793758	Congenital anomalies of limbs
	840.1	423	117537	578	<20	1.07962	0.607655	1.91818	0.793892	Muscle/tendon sprain
	442.3	172	118266	100	<20	0.877335	0.326606	2.35671	0.795188	Aneurysm of artery of lower extremity
	427.61	1104	115943	1491	29	0.952267	0.657234	1.37974	0.795999	Supraventricular premature beats
	285.21	2248	115286	1004	37	0.958205	0.693165	1.32459	0.796071	Anemia in chronic kidney disease
	359	916	116902	720	21	0.944575	0.612375	1.45699	0.796506	Muscular dystrophies and other myopathies
	41.21	104	118303	131	<20	0.833407	0.206139	3.36941	0.798199	Rheumatic fever / chorea
	394.2	1065	116687	786	30	1.04865	0.728076	1.51039	0.798564	Mitral valve disease
	253.4	202	118212	124	<20	1.11035	0.493743	2.49699	0.800148	Anterior pituitary disorders
	327.4	14970	95276	8292	352	1.01478	0.90549	1.13725	0.800817	Insomnia
	249	2204	115978	356	43	0.962208	0.711967	1.3004	0.802054	Secondary diabetes mellitus
	701.5	339	117604	595	<20	1.08825	0.561423	2.10944	0.802242	Abnormal granulation tissue
	41.9	434	117311	793	<20	1.08334	0.578984	2.02704	0.802266	Infection with drug-resistant microorganisms
	623	1333	115561	1644	26	0.951381	0.643198	1.40723	0.80294	Hypertrophy of female genital organs
	972	159	118245	134	<20	1.13406	0.421613	3.0504	0.803209	Poisoning by agents primarily affecting the cardiovascular system
	289.8	666	117548	324	<20	1.06119	0.66476	1.69402	0.803465	Polycythemia, secondary
	41	5226	105591	7721	110	1.02474	0.844739	1.2431	0.804153	Bacterial infection NOS
	961	305	117684	549	<20	1.09248	0.542186	2.20129	0.804565	Poisoning by other anti-infectives
	770	12510	98853	7175	283	0.983984	0.865825	1.11827	0.804616	Myalgia and myositis unspecified
	696.3	237	117834	467	<20	0.882813	0.328368	2.37343	0.804893	Pityriasis
	375.1	9536	104009	4993	224	1.01794	0.883484	1.17285	0.805707	Dry eyes
	857	1271	115955	1312	25	0.951429	0.639483	1.41555	0.805973	Mechanical complication of unspecified genitourinary device, implant, and graft
	433.8	1598	115615	1325	31	0.956245	0.668735	1.36736	0.806294	Late effects of cerebrovascular disease
	401.2	9470	104878	4190	198	1.01888	0.877238	1.18339	0.806518	Hypertensive heart and/or renal disease
	747.2	478	117591	469	<20	1.07397	0.606132	1.90289	0.806838	Congenital anomalies of peripheral vascular system
	110.12	3014	112566	2958	62	0.968707	0.749621	1.25183	0.807976	Althete's foot
	401.22	5747	110488	2303	115	0.976724	0.807264	1.18176	0.808587	Hypertensive chronic kidney disease
	262	3032	113886	1620	70	0.971053	0.763734	1.23465	0.810538	Mineral deficiency NEC
	599.8	4856	109578	4104	119	1.02302	0.84906	1.23263	0.810815	Other symptoms involving urinary system
	272.14	51	118418	69	<20	0.786019	0.109087	5.66358	0.811132	Hyperchylomicronemia
	528.1	918	116169	1451	23	1.05172	0.694869	1.59184	0.811508	Stomatitis and mucositis
	79.2	177	118205	156	<20	1.11219	0.458795	2.69611	0.813932	Infectious mononucleosis
	370.1	293	118068	177	<20	1.09361	0.517128	2.31274	0.814846	Corneal ulcer
	210	442	117616	480	<20	1.07093	0.603317	1.90099	0.814932	Benign neoplasm of lip, oral cavity, and pharynx
	624.2	131	118222	185	<20	1.12616	0.416277	3.04662	0.81499	Atrophy of female genital tract
	818.2	55	118480	3	<20	0.79043	0.109893	5.68535	0.81528	Subarachnoid hemorrhage (injury)
	426.25	160	118187	191	<20	0.888961	0.330716	2.38951	0.81552	Other heart block
	618.6	95	118341	102	<20	1.14672	0.362405	3.62847	0.815796	Vaginal enterocele, congenital or acquired
	360	538	117593	407	<20	0.931875	0.51295	1.69293	0.81682	Disorders of the globe
	279.8	734	117217	587	<20	1.05529	0.669035	1.66454	0.816966	Other specified disorders involving the immune mechanism
	378.2	199	118013	326	<20	0.889901	0.331382	2.38976	0.816973	Nystagmus and other irregular eye movements
	303.3	1045	116341	1152	25	1.04806	0.704128	1.56	0.817058	Psychogenic disorder
	613	10509	100233	7796	223	0.982988	0.849894	1.13692	0.817185	Other nonmalignant breast conditions
	772	9019	102519	7000	197	0.98308	0.849337	1.13788	0.819089	Symptoms of the muscles
	303	2285	114214	2039	50	0.967517	0.72895	1.28416	0.81918	Psychogenic and somatoform disorders
	350.2	1850	115362	1326	49	1.0341	0.77541	1.37909	0.819424	Abnormality of gait
	430.1	392	117895	251	<20	0.921949	0.458079	1.85556	0.819863	Subarachnoid hemorrhage
	758.1	202	118116	220	<20	1.10772	0.457923	2.67956	0.820436	Chromosomal anomalies
	277.51	1053	116684	801	27	1.04463	0.716184	1.52371	0.820646	Lipoprotein disorders
	315	1285	115754	1499	24	0.954407	0.635697	1.4329	0.821919	Develomental delays and disorders
	244.2	3827	112949	1762	103	1.02324	0.837614	1.25	0.82203	Acquired hypothyroidism
	938.1	563	117500	475	<20	1.06066	0.634531	1.77296	0.822234	Acute dermatitis due to solar radiation
	204.21	96	118377	65	<20	0.853314	0.21138	3.44472	0.823691	Myeloid leukemia, acute
	199	5561	108038	4939	141	0.980648	0.825496	1.16496	0.824014	Neoplasm of uncertain behavior
	751.22	295	117955	288	<20	1.08836	0.515431	2.29814	0.824279	Other specified congenital anomalies of kidney
	610.1	4207	110511	3820	97	0.976297	0.788903	1.2082	0.825391	Cystic mastopathy
	79.9	2729	112112	3697	54	0.969866	0.7386	1.27354	0.825748	Viremia, NOS
	614.31	160	118157	221	<20	0.855167	0.21191	3.45105	0.826022	Acute inflammatory pelvic disease
	627.5	1753	114469	2316	44	0.966385	0.712344	1.31102	0.82608	Premature menopause and other ovarian failure
	513.32	361	117685	492	<20	1.08696	0.514326	2.29713	0.827115	Orthopnea
	187	229	118146	163	<20	1.08708	0.513547	2.30113	0.827254	Cancer of other male genital organs
	729	9576	100483	8479	200	0.983889	0.849233	1.1399	0.828757	Other disorders of soft tissues
	70.3	2752	115143	643	52	0.969938	0.735125	1.27976	0.829125	Viral hepatitis C
	41.2	751	116536	1251	<20	1.05433	0.651744	1.7056	0.829313	Streptococcus infection
	369	3783	109021	5734	81	0.9757	0.779612	1.22111	0.829841	Infection of the eye
	703.1	2029	115069	1440	42	0.967525	0.715854	1.30768	0.829936	Ingrowing nail
	259	1339	116027	1172	35	1.03751	0.740996	1.45269	0.830192	Other endocrine disorders
	558	7808	103666	7064	175	0.983004	0.840286	1.14996	0.830402	Noninfectious gastroenteritis
	870.1	295	117675	568	<20	0.915817	0.408661	2.05236	0.830859	Open wound or laceration of eye or eyelid
	701.3	644	117591	303	<20	1.05261	0.657322	1.68561	0.830992	Circumscribed scleroderma
	389.4	5306	108793	4439	137	1.0192	0.855873	1.21369	0.831004	Tinnitus
	258	314	117952	272	<20	0.922067	0.436062	1.94974	0.831819	Iatrogenic endocrine disorders
	356	4166	111817	2555	99	0.978163	0.797536	1.1997	0.83213	Hereditary and idiopathic peripheral neuropathy
	79	5530	104851	8157	115	1.02055	0.844853	1.23279	0.832856	Viral infection
	8.52	766	117313	459	<20	0.949584	0.587093	1.53589	0.832993	Intestinal infection due to C. difficile
	513.3	1624	115199	1715	31	0.96238	0.673406	1.37536	0.833284	Hypoventilation
	90	933	116762	843	<20	1.05663	0.632483	1.76522	0.833364	Sexually transmitted infections (not HIV or hepatitis)
	634.1	991	117044	503	<20	1.05073	0.662497	1.66646	0.833455	Missed abortion/Hydatidiform mole
	694.1	461	117852	225	<20	0.931986	0.482042	1.80191	0.834132	Vitiligo
	726	22862	82170	13506	548	1.01087	0.913285	1.11888	0.834653	Peripheral enthesopathies and allied syndromes
	370.3	1052	116638	848	22	0.956029	0.625615	1.46095	0.835352	Keratoconjunctivitis
	459	2256	113132	3150	53	1.02954	0.782067	1.35533	0.835571	Other disorders of circulatory system
	411.8	3116	113546	1876	78	0.975789	0.772612	1.2324	0.83698	Other chronic ischemic heart disease, unspecified
	411.9	518	116984	1036	<20	1.06184	0.598892	1.88266	0.837285	Other acute and subacute forms of ischemic heart disease
	304	9151	103406	5981	204	1.01539	0.877175	1.17539	0.837888	Adjustment reaction
	225.1	1075	117167	296	28	1.03926	0.71775	1.50478	0.838435	Benign neoplasm of brain, cranial nerves, meninges
	519.1	65	118409	64	<20	0.815431	0.113494	5.85869	0.839291	Tracheostomy complications
	614.52	3762	111277	3499	62	0.974032	0.752978	1.25998	0.841216	Vaginitis and vulvovaginitis
	609.1	340	117861	337	<20	1.06952	0.548896	2.08395	0.843449	Infertility, male
	577.2	759	117370	409	<20	1.04958	0.649002	1.69739	0.843603	Chronic pancreatitis
	286.12	167	118227	144	<20	1.09314	0.450732	2.65113	0.843817	Congenital deficiency of other clotting factors (including factor VII)
	280.2	2552	114680	1306	55	1.02726	0.784484	1.34517	0.844995	Iron deficiency anemia secondary to blood loss (chronic)
	386.9	21273	85196	12069	481	1.0104	0.910526	1.12123	0.845534	Dizziness and giddiness (Light-headedness and vertigo)
	742.9	7943	106327	4268	192	0.985428	0.848439	1.14453	0.847564	Other derangement of joint
	448	511	117191	836	<20	1.04984	0.63748	1.72895	0.848445	Disease of capillaries
	278.1	29444	80465	8629	609	1.00912	0.919348	1.10767	0.848477	Obesity
	270.21	105	118303	130	<20	0.873101	0.216046	3.52843	0.848953	Disorders of urea cycle metabolism
	871.2	1737	114276	2525	41	1.03042	0.753885	1.40839	0.850916	Open wound of finger(s)
	360.2	417	117866	255	<20	0.938966	0.485393	1.81638	0.851606	Progressive myopia
	964.1	57	118409	72	<20	0.828704	0.115028	5.97032	0.852057	Anticoagulants causing adverse effects
	686.4	279	117855	404	<20	0.925971	0.41243	2.07895	0.852138	Pyogenic granuloma
	333	3586	112692	2260	96	1.0198	0.829589	1.25363	0.852292	Extrapyramidal disease and abnormal movement disorders
	747.12	585	117668	285	<20	0.952596	0.570828	1.58969	0.852544	Valvular heart disease/ heart chambers
	383	201	118163	174	<20	0.919276	0.378026	2.23548	0.852722	Otosclerosis
	368.3	363	117780	395	<20	1.06109	0.566039	1.9891	0.853272	Anisometropia
	368.5	49	118410	79	<20	0.830655	0.11534	5.98223	0.853861	Color vision deficiencies
	564.1	6080	108981	3477	153	0.98455	0.833947	1.16235	0.854143	Irritable Bowel Syndrome
	197	52	118443	43	<20	0.831092	0.115472	5.98165	0.854226	Chemotherapy
	189.1	685	117678	175	<20	0.95604	0.590727	1.54727	0.854785	Cancer of kidney and renal pelvis
	53.1	442	117757	339	<20	1.05713	0.58115	1.92296	0.855576	Herpes zoster with nervous system complications
	1000	1147	115681	1710	23	0.962311	0.635872	1.45634	0.855796	Burns
	54	3123	113062	2353	69	1.02223	0.802506	1.30211	0.858666	Herpes simplex
	70	3815	113261	1462	73	0.979178	0.775384	1.23654	0.859717	Viral hepatitis
	611.11	1393	116005	1140	33	1.0317	0.726234	1.46564	0.861706	Mammographic microcalcification
	963.1	192	118127	219	<20	1.0809	0.445939	2.61998	0.863261	Antineoplastic and immunosuppressive drugs causing adverse effects
	523	3604	112395	2539	67	0.978823	0.765938	1.25088	0.864177	Gingival and periodontal diseases
	348.7	59	118032	447	<20	0.842818	0.117177	6.06215	0.865111	Coma
	276.11	489	117275	774	<20	0.947323	0.506697	1.77112	0.865397	Hyperosmolality and/or hypernatremia
	312	583	117435	520	<20	1.05103	0.590991	1.86916	0.865457	Conduct disorders
	327.31	1230	116401	907	33	1.03029	0.728079	1.45794	0.866224	Central/nonobstroctive sleep apnea
	420.1	97	118348	93	<20	0.888679	0.220281	3.58519	0.868283	Myocarditis
	622	1881	115234	1423	40	1.02656	0.752036	1.40131	0.868839	Polyp of female genital organs
	603.1	686	117177	675	<20	0.958965	0.582791	1.57795	0.869021	Hydrocele
	204.4	432	117945	161	<20	1.05137	0.578321	1.91136	0.869524	Multiple myeloma
	624	5380	108857	4301	117	1.01579	0.839405	1.22925	0.872079	Symptoms involving female genital tract
	195	2695	114384	1459	66	0.98012	0.766534	1.25322	0.872785	Cancer, suspected or other
	425.8	222	118199	117	<20	0.93034	0.383966	2.25419	0.872949	Other cardiomyopathy
	627.21	251	118035	252	<20	1.06376	0.498514	2.26991	0.873013	Symptomatic artificial menopause
	189.4	172	118268	98	<20	1.06801	0.475162	2.40053	0.873489	Malignant neoplasm of other urinary organs
	735.1	2002	114648	1888	42	1.02496	0.752537	1.39601	0.8757	Flat foot
	496.1	2997	113897	1644	68	0.98095	0.769378	1.2507	0.876681	Emphysema
	735.22	48	118415	75	<20	0.85527	0.118685	6.16324	0.876699	Claw toe (acquired)
	767	76	118390	72	<20	1.11688	0.27476	4.54005	0.877222	Cervicocranial/Cervicobrachial syndrome
	446	1032	116931	575	24	0.968554	0.645308	1.45372	0.877438	Polyarteritis nodosa and allied conditions
	651	584	117675	279	<20	0.951685	0.507007	1.78637	0.877501	Multiple gestation
	187.1	44	118459	35	<20	0.856649	0.119096	6.1618	0.877846	Malignant neoplasm of unspecified male genital organ
	710.19	1281	116666	591	27	0.970555	0.662121	1.42267	0.878259	Unspecified osteomyelitis
	80	1065	116172	1301	26	1.03097	0.697545	1.52377	0.878394	Postoperative infection
	285.22	553	117509	476	<20	0.95804	0.552941	1.65993	0.878512	Anemia in neoplastic disease
	184.11	330	118093	115	<20	0.946951	0.469374	1.91045	0.879013	Malignant neoplasm of ovary
	345.11	404	117823	311	<20	0.947478	0.470595	1.90761	0.879891	Generalized convulsive epilepsy
	428.4	4793	112996	749	108	1.01523	0.834316	1.23537	0.880035	Heart failure with preserved EF [Diastolic heart failure]
	381.1	5269	105545	7724	121	0.985404	0.813037	1.19431	0.880854	Otitis media
	622.1	1001	116855	682	20	0.966745	0.619722	1.50809	0.881494	Polyp of corpus uteri
	695.22	104	118393	41	<20	1.09086	0.34761	3.42329	0.881522	Pemphigus and pemphigoid
	697	874	117451	213	<20	1.03717	0.64075	1.67886	0.881918	Sarcoidosis
	785	39077	61734	17727	823	0.993261	0.908101	1.08641	0.882462	Abdominal pain
	245.21	2181	115630	727	55	0.980152	0.74951	1.28177	0.883556	Chronic lymphocytic thyroiditis
	728.71	819	117152	567	25	1.02998	0.690621	1.53609	0.884834	Contracture of palmar fascia [Dupuytren's disease]
	90.2	207	118106	225	<20	0.920369	0.294017	2.88106	0.886665	Gonococcal infections
	612	2274	114605	1659	49	1.02082	0.768463	1.35605	0.886904	Breast conditions, congenital or relating to hormones
	531	2000	114533	2005	47	1.02132	0.763112	1.36689	0.887201	Peptic ulcer (excl. esophageal)
	537	3911	110004	4623	90	1.01537	0.821143	1.25555	0.887988	Other disorders of stomach and duodenum
	364.51	462	117887	189	<20	1.04036	0.598773	1.8076	0.88837	Fuchs' dystrophy
	711.1	549	117380	609	<20	1.0401	0.600182	1.80245	0.888551	Pyogenic arthritis
	414	2811	112889	2838	68	0.982678	0.769379	1.25511	0.888686	Other forms of chronic heart disease
	592.13	479	117836	223	<20	1.04146	0.587244	1.84701	0.889463	Chronic interstitial cystitis
	714.1	3108	114623	807	68	0.982974	0.770345	1.25429	0.890172	Rheumatoid arthritis
	695	9875	102063	6600	241	1.0096	0.881194	1.15671	0.890529	Erythematous conditions
	800.2	588	117608	342	<20	0.963727	0.567336	1.63707	0.891289	Fracture of unspecified part of femur
	801.1	1293	116418	827	31	1.02544	0.714987	1.47069	0.8914	Fracture of foot
	401.1	57314	53826	7398	1281	1.00623	0.920287	1.10021	0.891489	Essential hypertension
	420.3	608	117368	562	<20	1.03492	0.630088	1.69984	0.892169	Endocarditis
	473.3	812	117289	437	20	0.969814	0.622132	1.5118	0.892357	Paralysis/spasm of vocal cords or larynx
	350.3	1694	115462	1382	43	1.021	0.755406	1.37998	0.892443	Lack of coordination
	602.3	86	118358	94	<20	0.908223	0.223902	3.68406	0.892814	Dysplasia of prostate
	589	796	116634	1108	<20	0.968516	0.606559	1.54647	0.893414	Abnormal results of function study of kidney
	791	343	117792	403	<20	1.05077	0.4972	2.22066	0.896797	Gangrene
	514.2	6582	108572	3384	164	0.98944	0.842111	1.16254	0.897312	Solitary pulmonary nodule
	836	338	117735	465	<20	0.95241	0.450452	2.01372	0.898435	Traumatic arthropathy
	427.8	1258	116600	680	35	0.978546	0.697169	1.37349	0.900227	Sinoatrial node dysfunction (Bradycardia)
	379.1	260	118106	172	<20	0.945093	0.390311	2.28843	0.900396	Scleritis and episcleritis
	411.4	14696	99362	4480	370	0.9924	0.880607	1.11839	0.900438	Coronary atherosclerosis
	597.1	378	117866	294	<20	1.03889	0.570884	1.89058	0.900594	Urethral stricture (not specified as infectious)
	530.14	3929	111365	3244	98	1.01306	0.825879	1.24266	0.900937	Reflux esophagitis
	289.4	6793	105622	6123	153	1.01052	0.856516	1.19221	0.901299	Lymphadenitis
	369.2	638	117225	675	<20	1.03284	0.619033	1.72328	0.901532	Eye infection, viral
	752.1	224	118181	133	<20	1.05667	0.435772	2.56223	0.902923	Neural tube defects
	516.1	1074	116536	928	24	1.02553	0.683537	1.53863	0.903057	Hemoptysis
	242.3	260	117976	302	<20	0.94685	0.391166	2.29193	0.90362	Exophthalmos
	364.5	765	117431	342	20	0.973554	0.629751	1.50505	0.904015	Corneal dystrophy
	580.32	622	117269	647	<20	0.966085	0.545336	1.71146	0.905861	Nephritis and nephropathy with pathological lesion
	276.42	317	117473	748	<20	1.04595	0.495173	2.20933	0.906269	Alkalosis
	733.4	802	117239	497	<20	0.969847	0.581485	1.61759	0.906616	Aseptic necrosis of bone
	842	1249	114833	2456	28	0.977563	0.669071	1.42829	0.90662	Other sprains and strains
	1006	270	117765	503	<20	0.952957	0.424683	2.13836	0.906976	Crushing injury
	513.4	269	117481	788	<20	1.04901	0.467559	2.35355	0.907608	Hyperventilation
	362.7	321	118004	213	<20	0.954034	0.425789	2.13763	0.908982	Hereditary retinal dystrophies
	245.2	2214	115547	777	56	0.984728	0.754715	1.28484	0.909722	Chronic thyroiditis
	588	1725	116119	694	33	1.01989	0.724328	1.43604	0.910206	Disorders resulting from impaired renal function
	440	4005	111570	2963	98	1.01187	0.823921	1.2427	0.910348	Atherosclerosis
	766	4797	109865	3876	103	0.988733	0.811139	1.20521	0.910689	Neuralgia, neuritis, and radiculitis NOS
	446.3	82	118403	53	<20	1.08334	0.267246	4.39152	0.91075	Hypersensitivity angiitis
	985	80	118401	57	<20	0.92322	0.228032	3.73778	0.910845	Toxic effect of other metals
	568.1	440	116980	1118	<20	0.965265	0.516056	1.8055	0.91189	Peritoneal adhesions (postoperative) (postinfection)
	41.12	476	117463	599	<20	0.965295	0.516281	1.80482	0.91191	Methicillin resistant Staphylococcus aureus
	286.11	207	118270	61	<20	0.95158	0.392784	2.30535	0.91246	Von willebrand's disease
	722.6	11947	98205	8386	285	1.00715	0.886828	1.1438	0.912581	Degeneration of intervertebral disc
	244.4	17375	97579	3584	445	0.994082	0.893788	1.10563	0.912901	Hypothyroidism NOS
	283.2	50	118444	44	<20	0.895731	0.124197	6.46019	0.913015	Non-autoimmune hemolytic anemias
	276.41	3406	111886	3246	63	0.98635	0.766453	1.26934	0.91495	Acidosis
	441	497	117608	433	<20	1.03009	0.593994	1.78636	0.915939	Vascular insufficiency of intestine
	525	4810	109889	3839	91	1.01145	0.817196	1.25188	0.916666	Other diseases of the teeth and supporting structures
	425	4170	112599	1769	96	1.01103	0.82213	1.24333	0.91722	Cardiomyopathy
	480.5	206	117966	366	<20	0.955019	0.394354	2.3128	0.918766	Bronchopneumonia and lung abscess
	300.13	685	116883	970	<20	1.0252	0.633691	1.65859	0.91924	Phobia
	213	410	117726	402	<20	1.03258	0.551798	1.93227	0.92012	Benign neoplasm of bone and articular cartilage
	227.2	210	118126	202	<20	0.956308	0.394238	2.31972	0.921284	Benign neoplasm of parathyroid gland
	794	395	117441	702	<20	0.968965	0.517723	1.8135	0.921466	Abnormal results of other function studies (bladder, pancreas, placenta, spleen, etc)
	381.9	288	117897	353	<20	1.0383	0.491243	2.19455	0.921597	Otorrhea
	526.3	124	118275	139	<20	1.05857	0.337814	3.3171	0.922196	Anomalies of jaw size/symmetry
	278.11	14725	99805	4008	297	1.00614	0.889757	1.13774	0.922292	Morbid obesity
	736.5	130	118182	226	<20	0.945429	0.301036	2.96919	0.923433	Acquired deformities of knee
	202.22	298	118183	57	<20	0.967583	0.48054	1.94826	0.926471	Reticulosarcoma
	516	1168	116118	1252	26	1.01846	0.689613	1.50412	0.926735	Abnormal sputum
	611	18272	92433	7833	415	1.00537	0.892941	1.13195	0.92948	Abnormal findings on mammogram or breast exam
	527	2419	113809	2310	57	0.988083	0.757341	1.28913	0.929598	Diseases of the salivary glands
	204.2	194	118248	96	<20	1.04042	0.429495	2.52032	0.93006	Myeloid leukemia
	587	968	117346	224	<20	0.97872	0.605205	1.58276	0.93011	Kidney replaced by transpant
	287.32	426	117241	871	<20	1.02792	0.549654	1.92234	0.931288	Secondary thrombocytopenia
	742	8424	105153	4961	207	1.00635	0.870717	1.16312	0.931655	Derangement of joint, non-traumatic
	215	1838	114884	1816	38	0.985946	0.713081	1.36322	0.931768	Other benign neoplasm of connective and other soft tissue
	804	2775	113571	2192	66	1.01079	0.790508	1.29246	0.931806	Fracture of hand or wrist
	117	813	116877	848	<20	0.980021	0.614071	1.56405	0.932565	Mycoses
	626.2	2592	113780	2166	51	1.01251	0.757024	1.35422	0.933207	Dysmenorrhea
	411.2	5400	110450	2688	122	0.992181	0.824964	1.19329	0.933564	Myocardial infarction
	475	11087	97107	10344	264	1.00534	0.882043	1.14587	0.93644	Chronic sinusitis
	276.14	7820	104552	6166	162	0.9935	0.845532	1.16736	0.936825	Hypopotassemia
	201	193	118264	81	<20	1.03611	0.427825	2.50926	0.937346	Hodgkin's disease
	782	12175	97943	8420	274	0.994918	0.87549	1.13064	0.937751	Symptoms involving skin and other integumentary tissue
	429.9	253	117639	646	<20	1.03008	0.487569	2.17624	0.938094	Cardiac complications, not elsewhere classified
	614.51	510	117121	907	<20	1.02627	0.530749	1.98441	0.938569	Cervicitis and endocervicitis
	430.2	571	117606	361	<20	1.02218	0.576833	1.81135	0.940104	Intracerebral hemorrhage
	275.1	689	117423	426	<20	1.01795	0.637646	1.62509	0.940561	Disorders of iron metabolism
	480.11	1224	116034	1280	30	1.01328	0.704449	1.45752	0.943276	Pneumococcal pneumonia
	287.1	450	117339	749	<20	1.02078	0.575442	1.81078	0.943925	Spontaneous ecchymoses
	429.3	6428	107078	5032	144	1.00602	0.846643	1.19539	0.945653	Symptoms involving cardiovascular system
	465.2	15800	90571	12167	353	0.995762	0.879333	1.12761	0.946629	Acute pharyngitis
	568	775	116087	1676	<20	1.01602	0.636516	1.6218	0.946888	Other disorders of peritoneum
	296	35651	74148	8739	777	0.997104	0.913984	1.08778	0.947922	Mood disorders
	295.1	1922	116078	538	31	1.01196	0.707367	1.44772	0.948099	Schizophrenia
	962.3	48	118391	99	<20	0.936605	0.129771	6.75981	0.948216	Hormones and synthetic substitutes causing adverse effects in therapeutic use
	531.5	170	118202	166	<20	1.03332	0.383786	2.78216	0.948279	Gastrojejunal ulcer
	612.3	137	118145	256	<20	0.962863	0.306008	3.02968	0.948406	Congenital anomalies of breast
	264	207	118098	233	<20	0.967989	0.359216	2.60847	0.94871	Lack of normal physiological development
	293	5130	110208	3200	111	0.993748	0.819849	1.20453	0.949046	Symptoms involving head and neck
	386.3	362	117747	429	<20	1.02052	0.544799	1.91163	0.949433	Labyrinthitis
	337	973	116706	859	24	0.987269	0.663139	1.46983	0.949684	Disorders of the autonomic nervous system
	41.1	1044	116130	1364	23	0.987089	0.65256	1.49311	0.950926	Staphylococcus infections
	569.2	1898	115574	1066	43	1.00956	0.744443	1.3691	0.951179	Gastrointestinal complications
	458.2	395	116891	1252	<20	0.981029	0.524439	1.83514	0.9522	Iatrogenic hypotension
	753	544	117568	426	<20	0.98358	0.5657	1.71015	0.953217	Congenital anomalies of the eye
	292.4	3185	112137	3216	68	0.992775	0.778472	1.26607	0.953395	Altered mental status
	204	1107	117096	335	29	0.989121	0.68326	1.4319	0.953784	Leukemia
	529	1001	116381	1156	25	1.01165	0.679577	1.50598	0.954513	Diseases and other conditions of the tongue
	757	187	117848	503	<20	1.02522	0.422575	2.48733	0.956066	Congenital anomalies of the integument
	288	7215	104853	6470	166	1.00444	0.856879	1.17741	0.956412	Diseases of white blood cells
	728.1	88	118299	151	<20	1.03931	0.25669	4.20808	0.9569	Muscular calcification and ossification
	458.9	3887	109911	4740	89	1.00583	0.813051	1.24433	0.957265	Hypotension NOS
	496.3	1330	116581	627	34	1.00924	0.716483	1.42163	0.958019	Bronchiectasis
	735.2	4164	111373	3001	101	0.994533	0.81068	1.22008	0.958077	Acquired toe deformities
	792.1	3851	112130	2557	72	0.993551	0.779698	1.26606	0.958272	Papanicolaou smear of cervix or vagina with atypical squamous cells
	751	1376	115642	1520	32	1.00924	0.713853	1.42685	0.958493	Genitourinary congenital anomalies
	362.8	772	117212	554	<20	1.01212	0.641421	1.59705	0.958725	Retinal hemorrhage/ischemia
	483	4176	108435	5927	100	1.00534	0.821168	1.23082	0.95885	Acute bronchitis and bronchiolitis
	721.2	1294	116381	863	31	1.00947	0.705731	1.44393	0.958852	Spondylosis with myelopathy
	71.1	1704	116663	171	24	1.01068	0.671812	1.52046	0.959355	HIV infection, symptomatic
	464	10006	97344	11188	243	1.00344	0.872452	1.15408	0.961667	Acute sinusitis
	614.5	5015	108537	4986	85	0.994569	0.79589	1.24285	0.961801	Inflammatory disease of cervix, vagina, and vulva
	523.1	1101	116654	783	23	1.00999	0.672205	1.51751	0.961837	Gingivitis
	352.2	938	116996	604	20	0.989237	0.634749	1.5417	0.961876	Facial nerve disorders [CN7]
	741	16195	90477	11866	367	0.997213	0.889051	1.11853	0.962001	Symptoms and disorders of the joints
	112.3	2105	116029	404	48	1.00687	0.756205	1.34063	0.962597	Candidiasis of skin and nails
	427.4	530	117481	527	<20	1.01364	0.572176	1.7957	0.962975	Cardiac arrest and ventricular fibrillation
	674	722	117654	162	<20	0.986764	0.553627	1.75877	0.963958	Other complications of the puerperium NEC
	172.2	5738	110108	2692	175	1.00369	0.854547	1.17886	0.964234	Other non-epithelial cancer of skin
	800.4	309	118037	192	<20	1.01605	0.503773	2.04924	0.964527	Fracture of patella
	1013	3314	111953	3271	77	1.00518	0.799089	1.26443	0.964776	Asphyxia and hypoxemia
	585.34	1934	116102	502	38	1.00718	0.731285	1.38716	0.965061	Chronic Kidney Disease, Stage IV
	394.7	636	116947	955	<20	0.988627	0.592337	1.65005	0.965092	Disease of tricuspid valve
	706.2	6796	106051	5691	170	0.996454	0.849214	1.16922	0.965264	Sebaceous cyst
	184.1	393	117940	205	<20	1.01393	0.540705	1.90131	0.965605	Malignant neoplasm of ovary and other uterine adnexa
	500.1	113	118339	86	<20	0.975992	0.311858	3.05447	0.966701	Extrinsic allergic alveolitis
	187.8	67	118379	92	<20	1.03008	0.254551	4.16834	0.96686	Neoplasm of uncertain behavior of male genital organs
	526.5	312	117943	283	<20	0.984483	0.465021	2.08422	0.967401	Inflammatory conditions of jaw
	41.11	440	117505	593	<20	0.987412	0.527928	1.84681	0.968368	Methicillin sensitive Staphylococcus aureus
	337.1	438	117520	580	<20	0.988013	0.542954	1.79789	0.968507	Peripheral autonomic neuropathy
	394.1	638	117081	819	<20	1.00975	0.623341	1.63569	0.968558	Mitral valve stenosis and aortic valve stenosis
	564.8	2798	112437	3303	65	0.99529	0.776825	1.27519	0.970214	Abnormal findings on exam of gastrointestinal tract/ abdominal area
	619.5	1425	115388	1725	31	0.9932	0.692924	1.4236	0.97037	Noninflammatory disorders of vulva and perineum
	53	2070	114161	2307	49	0.994694	0.747452	1.32372	0.970894	Herpes zoster
	260.3	509	117473	556	<20	1.01021	0.570089	1.7901	0.97225	Adult failure to thrive
	726.4	1936	113571	3031	43	1.00529	0.74249	1.36109	0.972797	Calcaneal spur; Exostosis NOS
	571.6	224	118246	68	<20	0.985327	0.406598	2.38779	0.973889	Primary biliary cirrhosis
	663	2144	115887	507	41	1.00548	0.724779	1.39489	0.973898	Umbilical cord complications during labor and delivery
	681.1	2636	112567	3335	61	0.995876	0.770077	1.28788	0.97487	Cellulitis and abscess of fingers/toes
	714	4376	112687	1475	100	1.00322	0.820093	1.22724	0.975048	Rheumatoid arthritis and other inflammatory polyarthropathies
	707.1	878	117065	595	20	1.00703	0.645995	1.56983	0.975337	Decubitus ulcer
	184.2	280	118141	117	<20	1.0127	0.450481	2.27659	0.97564	Cancer of other female genital organs (excluding uterus and ovary)
	281.11	323	118027	188	<20	0.989502	0.491043	1.99395	0.976449	Pernicious anemia
	277.5	1687	115377	1474	42	0.995443	0.733431	1.35106	0.97662	Other disorders of lipoid metabolism
	676	413	118071	54	<20	1.00972	0.520365	1.95929	0.977172	Other disorders of the breast associated with childbirth and disorders of lactation
	276.4	3613	111199	3726	68	0.996491	0.781477	1.27066	0.977387	Acid-base balance disorder
	362.29	891	117109	538	27	0.994513	0.674682	1.46596	0.977829	Macular degeneration (senile) of retina NOS
	327.72	319	117835	384	<20	0.990123	0.491258	1.99558	0.977854	Sleep related leg cramps
	557	1956	115501	1081	51	0.996329	0.752663	1.31888	0.979494	Intestinal malabsorption (non-celiac)
	454.1	5228	110680	2630	128	0.997709	0.83309	1.19486	0.980112	Varicose veins of lower extremity
	716.2	131	118230	177	<20	1.0143	0.323044	3.1847	0.980598	Unspecified monoarthritis
	446.9	575	117598	365	<20	0.993987	0.584799	1.68949	0.98222	Arteritis NOS
	367.1	7882	105816	4840	191	1.0017	0.857596	1.17002	0.982879	Myopia
	636.1	747	117067	724	<20	0.993658	0.555128	1.77861	0.982911	Threatened premature labor
	555.2	1402	116433	703	37	1.00346	0.72336	1.39201	0.983518	Ulcerative colitis
	272.12	3343	113170	2025	79	1.00234	0.800071	1.25575	0.983786	Hyperglyceridemia
	742.1	151	118160	227	<20	1.01016	0.375162	2.71997	0.984037	Loose body in joint
	370	2076	114610	1852	47	0.997094	0.744733	1.33497	0.984403	Keratitis
	454	5871	109359	3308	143	0.998319	0.841457	1.18442	0.98461	Varicose veins
	504	1280	116698	560	31	0.996656	0.696728	1.4257	0.985371	Other alveolar and parietoalveolar pneumonopathy
	722.7	749	117031	758	<20	1.00438	0.620454	1.62588	0.9858	Intervertebral disc disorder with myelopathy
	473.1	294	118006	238	<20	1.00673	0.476558	2.1267	0.985984	Chronic laryngitis
	381	7418	101230	9890	174	1.00144	0.852373	1.17657	0.986043	Otitis media and Eustachian tube disorders
	358	431	117804	303	<20	1.00455	0.552785	1.82554	0.988106	Myoneural disorders
	830	3002	112497	3039	71	1.00182	0.788449	1.27294	0.988117	Dislocation
	385	371	117638	529	<20	0.994999	0.513915	1.92643	0.988133	Other disorders of middle ear and mastoid
	557.1	648	117654	236	<20	0.996641	0.623903	1.59206	0.988767	Celiac disease
	555.21	723	117479	336	<20	1.00311	0.636459	1.58097	0.989342	Ulcerative colitis (chronic)
	695.9	797	116069	1672	21	0.997192	0.646169	1.5389	0.989865	Unspecified erythematous condition
	781	4187	110703	3648	103	1.00127	0.819908	1.22275	0.990066	Symptoms involving nervous and musculoskeletal systems
	579.8	3312	111852	3374	79	0.998613	0.796255	1.2524	0.990418	Nonspecific abnormal findings in stool contents
	289.9	195	117794	549	<20	1.0054	0.414479	2.4388	0.990493	Abnormality of red blood cells
	594.3	2145	115318	1075	54	1.00159	0.765681	1.31018	0.990752	Calculus of ureter
	287.31	405	117948	185	<20	1.00368	0.536599	1.87734	0.990824	Primary thrombocytopenia
	411.41	208	118104	226	<20	0.995165	0.410664	2.41159	0.991437	Aneurysm and dissection of heart
	873	771	117185	582	<20	0.997286	0.597255	1.66525	0.991712	Broken tooth
	426.9	107	118291	140	<20	1.00521	0.320746	3.15032	0.992883	Cardiac pacemaker/device in situ
	276.1	14504	94811	9223	315	0.999469	0.885917	1.12758	0.993111	Electrolyte imbalance
	433.3	3682	112105	2751	92	1.00094	0.808514	1.23916	0.993125	Cerebral ischemia
	433.5	1238	117199	101	27	1.00165	0.68274	1.46952	0.993273	Cerebral aneurysm
	588.2	1471	116591	476	27	1.00101	0.687079	1.45838	0.9958	Secondary hyperparathyroidism (of renal origin)
	386	17552	90850	10136	403	0.999726	0.896199	1.11521	0.99608	Vertiginous syndromes and other disorders of vestibular system
	286.6	45	118357	136	<20	1.00207	0.139024	7.2229	0.998359	Defibrination syndrome
	184	726	117452	360	<20	0.999887	0.616695	1.62118	0.999633	Cancer of other female genital organs
